# Supplementary material for: Bioinformatics analysis and experimental validation of m6A and cuproptosis-related lncRNA NFE4 in clear cell renal cell carcinoma
Source: Discov Oncol. 2024 May 26;15:187. doi: 10.1007/s12672-024-01023-y (PMC11128431; doi:10.1007/s12672-024-01023-y)
Supplement: Supplementary file 1 — Supplementary Material 1 (TXT 91 KB) [file 12672_2024_1023_MOESM1_ESM.txt]

bcr_patient_barcode	additional_pharmaceutical_therapy	additional_radiation_therapy	additional_surgery_locoregional_procedure	additional_surgery_metastatic_procedure	age	erythrocyte_sedimentation_rate_result	followup_case_report_form_submission_reason	followup_treatment_success	gender	hemoglobin_result	history_of_neoadjuvant_treatment	initial_weight	karnofsky_performance_score	lactate_dehydrogenase_result	laterality	new_tumor_event_after_initial_treatment	number_of_lymphnodes_positive	number_pack_years_smoked	Tstage	Nstage	Mstage	Stage	Grade	performance_status_scale_timing	person_neoplasm_cancer_status	platelet_qualitative_result	primary_lymph_node_presentation_assessment	primary_therapy_outcome_success	project_code	radiation_therapy	serum_calcium_result	stopped_smoking_year	targeted_molecular_therapy	tobacco_smoking_history	white_cell_count_result	year_of_tobacco_smoking_onset	OS	OS.time	DSS	DSS.time	DFI	DFI.time	PFI	PFI.time
TCGA-3Z-A93Z					69		Scheduled Follow-up Submission	Complete Remission/Response	MALE	Normal	No	2080	100	Normal	Right	NO			T1a	N0	M0	Stage I	G2	Other	TUMOR FREE	Normal	NO	Complete Remission/Response		NO	Normal		NO	5	Normal		0	385	0	385	0	385	0	385
TCGA-6D-AA2E					68		Scheduled Follow-up Submission	Partial Remission/Response	FEMALE		No	310			Right	NO			T1b	NX	MX	Stage I	G2		TUMOR FREE		NO			NO			NO	1			0	362	0	362	NA	NA	0	362
TCGA-A3-3306					67				MALE		No				Left				T1b	N0	M0	Stage I	G3				NO										0	1120	0	1120	NA	NA	0	1120
TCGA-A3-3307					66				MALE		No				Right				T3b	N0	M0	Stage III	G3		WITH TUMOR		YES										0	1436	0	1436	NA	NA	0	1436
TCGA-A3-3308					77				FEMALE	Normal	No				Right				T3b	N0	M0	Stage III	G2		TUMOR FREE	Normal	NO				Normal				Normal		0	16	0	16	NA	NA	0	16
TCGA-A3-3311					57				MALE	Low	No				Right				T1	NX	M0	Stage I	G2		TUMOR FREE		NO										1	1191	0	1191	NA	NA	0	1191
TCGA-A3-3313					59				MALE	Low	No				Right				T1b	N0	M0	Stage I	G3		TUMOR FREE												1	735	0	735	NA	NA	0	735
TCGA-A3-3316					57				MALE		No				Left				T2	NX	M0	Stage II	G3		TUMOR FREE		NO										0	1493	0	1493	NA	NA	0	1493
TCGA-A3-3317			YES	YES	67				MALE		No				Left				T2	N0	M0	Stage II	G2		TUMOR FREE		NO										0	1491	0	1491	NA	NA	1	560
TCGA-A3-3319					70				MALE		No				Left				T1b	NX	M0	Stage I	G2		TUMOR FREE		NO										0	1130	0	1130	NA	NA	0	1130
TCGA-A3-3320					52				FEMALE		No				Right				T1b	NX	M0	Stage I	G1		TUMOR FREE		NO										0	1508	0	1508	NA	NA	0	1508
TCGA-A3-3322					51				MALE		No				Left				T1a	NX	M0	Stage I	G2		TUMOR FREE		NO										0	1478	0	1478	NA	NA	0	1478
TCGA-A3-3323					53				MALE		No				Right				T1b	NX	M0	Stage I	G1		TUMOR FREE		NO										0	1106	0	1106	NA	NA	0	1106
TCGA-A3-3324					51				MALE		No				Right				T1b	NX	M0	Stage I	G3		TUMOR FREE		NO										0	1186	0	1186	NA	NA	0	1186
TCGA-A3-3325					52		Scheduled Follow-up Submission	Complete Remission/Response	MALE		No				Right	NO			T1a	NX	M0	Stage I	G2		TUMOR FREE		NO	Partial Remission/Response		NO			NO				1	1170	0	1170	NA	NA	0	1170
TCGA-A3-3326					47				MALE		No				Right				T1a	NX	M0	Stage I	G1		TUMOR FREE		NO										0	1137	0	1137	NA	NA	0	1137
TCGA-A3-3328					79		Scheduled Follow-up Submission	Complete Remission/Response	MALE		No				Left	NO			T1b	N0	M0	Stage I	G2		TUMOR FREE		YES	Complete Remission/Response		NO			NO				0	1385	0	1385	0	1385	0	1385
TCGA-A3-3329					75		Scheduled Follow-up Submission	Complete Remission/Response	MALE		No				Right	NO			T1b	N0	M0	Stage I	G2		TUMOR FREE		NO	Complete Remission/Response		NO			NO				0	1624	0	1624	0	1624	0	1624
TCGA-A3-3331					86				FEMALE		No				Right				T1	N0	M0	Stage I	G2		TUMOR FREE		NO										0	1485	0	1485	NA	NA	0	1485
TCGA-A3-3335	NO	NO	NO	YES	41		Scheduled Follow-up Submission	Complete Remission/Response	MALE		No				Right	YES			T2a	N0	M0	Stage II	G4		TUMOR FREE		NO	Complete Remission/Response		NO			NO				0	1886	0	1886	1	1098	1	1098
TCGA-A3-3336					75				FEMALE		Yes				Right				T1	NX	M0	Stage I	G4		WITH TUMOR		NO										0	1043	0	1043	NA	NA	0	1043
TCGA-A3-3343					79				MALE		No				Left		0		T2	N0	M0	Stage II	G3		TUMOR FREE		YES										0	945	0	945	NA	NA	0	945
TCGA-A3-3346	NO	YES	NO	NO	68		Scheduled Follow-up Submission	Progressive Disease	MALE		No				Left	YES			T1b	NX	M0	Stage I	G3		WITH TUMOR		NO	Progressive Disease		NO			NO				1	137	1	137	NA	NA	1	114
TCGA-A3-3347	NO	NO	NO	YES	76				FEMALE		No				Right		1		T1b	N1	M0	Stage III	G2		WITH TUMOR		YES										1	1610	1	1610	NA	NA	1	610
TCGA-A3-3349			NO	NO	34				FEMALE		No				Left				T1b	N0	M0	Stage I	G2		TUMOR FREE		NO										0	1385	0	1385	NA	NA	0	1385
TCGA-A3-3351			NO	NO	42				MALE		No				Right				T2a	N0	M0	Stage II	G2		TUMOR FREE		NO										0	910	0	910	NA	NA	0	910
TCGA-A3-3352					74		Scheduled Follow-up Submission	Complete Remission/Response	MALE		No				Left	NO			T3a	N0	M0	Stage III	G3		TUMOR FREE		NO	Complete Remission/Response		NO			NO				1	561	0	561	0	561	0	561
TCGA-A3-3357					62		Scheduled Follow-up Submission	Complete Remission/Response	MALE		No				Right	NO			T2	N0	M0	Stage II	G3		TUMOR FREE		NO	Complete Remission/Response		NO			NO				0	2688	0	2688	0	2688	0	2688
TCGA-A3-3358					57				FEMALE		No				Left				T1a	N0	M0	Stage I	G2		TUMOR FREE		NO										0	1307	0	1307	NA	NA	0	1307
TCGA-A3-3359					82		Scheduled Follow-up Submission	Complete Remission/Response	FEMALE		No				Left	NO			T1a	N0	M0	Stage I	G2		TUMOR FREE		NO	Complete Remission/Response		NO			NO				0	2504	0	2504	0	2504	0	2504
TCGA-A3-3362			NO	NO	60				FEMALE		No				Left				T1a	N0	M0	Stage I	G2		TUMOR FREE		NO										0	1559	0	1559	NA	NA	0	1559
TCGA-A3-3363					50				MALE		No				Left				T2	N0	M0	Stage II	G2		TUMOR FREE		NO										0	319	0	319	NA	NA	0	319
TCGA-A3-3365					46				MALE		No				Right				T1a	NX	M0	Stage I	G2				NO										0	873	0	873	NA	NA	0	873
TCGA-A3-3367					72		Scheduled Follow-up Submission	Complete Remission/Response	MALE		No				Left	NO			T1b	N0	M0	Stage I	G3		TUMOR FREE		NO	Complete Remission/Response		NO			NO				0	2270	0	2270	0	2270	0	2270
TCGA-A3-3370					48		Scheduled Follow-up Submission	Complete Remission/Response	FEMALE		No				Left	NO			T1b	N0	M0	Stage I	G2		TUMOR FREE		NO	Complete Remission/Response		NO			NO				0	2274	0	2274	0	2274	0	2274
TCGA-A3-3372					64				MALE		No				Left				T3	NX	M0	Stage III	G2		TUMOR FREE		NO										0	735	0	735	NA	NA	0	735
TCGA-A3-3373					54		Scheduled Follow-up Submission	Complete Remission/Response	FEMALE		No				Right	NO			T1b	N0	M0	Stage I	G3		TUMOR FREE		NO	Complete Remission/Response		NO			NO				0	1621	0	1621	0	1621	0	1621
TCGA-A3-3374					51				FEMALE		No				Right				T1b	N0	M0	Stage I	G2														0	1314	0	1314	NA	NA	0	1314
TCGA-A3-3376					51		Scheduled Follow-up Submission	Complete Remission/Response	MALE		No				Left	NO			T1a	N0	M0	Stage I	G2		TUMOR FREE		NO	Complete Remission/Response		NO			NO				1	1696	0	1696	0	1696	0	1696
TCGA-A3-3378					60				MALE		No				Left				T1	N0	M0	Stage I	G3		TUMOR FREE		NO										0	630	0	630	NA	NA	0	630
TCGA-A3-3380					54				MALE		No				Left				T1	N0	M0	Stage I	G2		TUMOR FREE		NO										0	567	0	567	NA	NA	0	567
TCGA-A3-3382			YES		69				MALE		No				Left				T1b	NX	M0	Stage I	G3		WITH TUMOR		NO										0	574	0	574	NA	NA	1	514
TCGA-A3-3383					52				MALE		No				Left				T1	NX	M0	Stage I	G2				NO										0	861	0	861	NA	NA	0	861
TCGA-A3-3385					46		Scheduled Follow-up Submission	Complete Remission/Response	FEMALE		No				Left	NO			T1a	N0	M0	Stage I	G2		TUMOR FREE		NO	Complete Remission/Response		NO			NO				0	1993	0	1993	0	1993	0	1993
TCGA-A3-3387					49				MALE		No				Left				T1a	N0	M0	Stage I	G2		TUMOR FREE		NO										0	617	0	617	NA	NA	0	617
TCGA-A3-A6NI					47		Scheduled Follow-up Submission	Complete Remission/Response	MALE	Low	No				Left	NO			T1a	NX	M0	Stage I	G3		TUMOR FREE	Normal	NO	Complete Remission/Response		NO	Normal		NO	2	Normal		0	1018	0	1018	0	1018	0	1018
TCGA-A3-A6NJ					57		Scheduled Follow-up Submission	Complete Remission/Response	FEMALE	Low	No	60	100		Left	NO			T1a	NX	M0	Stage I	G1	Other	TUMOR FREE	Low	NO	Complete Remission/Response		NO	Low		NO		Elevated		0	468	0	468	0	468	0	468
TCGA-A3-A6NL					49		Scheduled Follow-up Submission	Complete Remission/Response	FEMALE	Low	No		90		Left	NO			T1b	NX	M0	Stage I	G2	Other	TUMOR FREE	Normal	NO	Complete Remission/Response		NO	Normal		NO		Elevated		0	689	0	689	0	689	0	689
TCGA-A3-A6NN					78				MALE		No	60			Left	NO			T1a	NX	M0	Stage I	G2		TUMOR FREE		NO	Complete Remission/Response		NO			NO	5			0	3	0	3	0	3	0	3
TCGA-A3-A8CQ					59				FEMALE	Normal	No	80	90		Left	NO		9	T1a	NX	M0	Stage I	G2	Other	TUMOR FREE	Normal	NO				Low	1980		3	Normal		0	3	0	3	NA	NA	0	3
TCGA-A3-A8OU					74				FEMALE	Low	No	50			Right	NO			T1a	NX	M0	Stage I	G1		TUMOR FREE	Normal	NO	Complete Remission/Response						1	Normal		0	0	0	0	0	0	0	0
TCGA-A3-A8OV					75		Scheduled Follow-up Submission	Complete Remission/Response	MALE		No	30			Right	NO		65	T1a	NX	M0	Stage I	G2		TUMOR FREE		NO	Complete Remission/Response		NO		2011	NO	4		1946	0	340	0	340	0	340	0	340
TCGA-A3-A8OW					37		Scheduled Follow-up Submission	Complete Remission/Response	MALE	Low	No	40			Left	NO		10	T3a	NX	M0	Stage III	G2		TUMOR FREE	Normal	NO	Complete Remission/Response		NO	Low		NO	2	Normal	2001	0	323	0	323	0	323	0	323
TCGA-A3-A8OX					65				FEMALE	Normal	No	40			Left	NO			T1a	NX	M0	Stage I	G3		TUMOR FREE	Normal	NO	Complete Remission/Response			Normal			1	Elevated		0	0	0	0	0	0	0	0
TCGA-AK-3425					68				MALE	Normal	No			Normal	Left		0		T1	N0	M0	Stage I	G2		TUMOR FREE	Low	YES								Normal		0	3343	0	3343	NA	NA	0	3343
TCGA-AK-3426	YES	YES			37				MALE	Low	No		0		Right		3		T3a	N1	M0	Stage III	G3		WITH TUMOR	Normal	YES							2	Normal		1	885	1	885	NA	NA	1	256
TCGA-AK-3427					65		Scheduled Follow-up Submission	Complete Remission/Response	MALE	Normal	No				Left	NO	15		T1a	N0	M0	Stage I	GX		TUMOR FREE	Normal	YES	Complete Remission/Response		NO			NO	1	Normal		0	3583	0	3583	0	3583	0	3583
TCGA-AK-3428					62		Scheduled Follow-up Submission	Complete Remission/Response	MALE	Low	No		100		Left	NO	0		T3b	N0	M0	Stage III	G2		TUMOR FREE	Normal	YES	Complete Remission/Response		NO		1992	NO	4	Normal		0	3728	0	3728	0	3728	0	3728
TCGA-AK-3429					54		Scheduled Follow-up Submission	Complete Remission/Response	FEMALE	Normal	No				Right	NO	0		T2	N0	M0	Stage II	G2		TUMOR FREE	Normal	YES	Complete Remission/Response		NO	Normal	1974	NO	3	Normal		0	3328	0	3328	0	3328	0	3328
TCGA-AK-3430					61				MALE	Low	No		0		Left		3		T3b	N1	M0	Stage III	G3			Elevated	YES								Low		1	480	NA	480	NA	NA	0	480
TCGA-AK-3431					62		Scheduled Follow-up Submission	Complete Remission/Response	FEMALE		No				Right	NO			T2	NX	M0	Stage II	G3		TUMOR FREE		NO	Complete Remission/Response		NO			NO	1			1	2241	0	2241	0	2241	0	2241
TCGA-AK-3433					48		Scheduled Follow-up Submission	Complete Remission/Response	FEMALE	Normal	No				Right	NO			T2	N0	M0	Stage II	GX		TUMOR FREE	Normal	YES	Complete Remission/Response		NO	Normal		NO	1	Normal		0	3409	0	3409	0	3409	0	3409
TCGA-AK-3434			YES		72				MALE	Normal	No			Normal	Right				T1b	NX	M0	Stage I	G2		WITH TUMOR	Low	NO				Normal				Normal		0	2087	0	2087	NA	NA	1	1640
TCGA-AK-3436	YES	NO	NO	NO	40		Scheduled Follow-up Submission	Stable Disease	MALE	Normal	No				Left	YES	0		T2	N0	M1	Stage IV	G2		TUMOR FREE	Normal	YES	Progressive Disease						1	Low		0	3331	0	3331	NA	NA	1	1189
TCGA-AK-3440					58		Scheduled Follow-up Submission	Complete Remission/Response	MALE	Low	No				Left	NO			T1a	NX	M0	Stage I	G3		TUMOR FREE	Elevated	NO	Complete Remission/Response		NO	Normal		NO	1	Normal		0	2865	0	2865	0	2865	0	2865
TCGA-AK-3443					45				MALE		No				Right		0		T2	N0	M0	Stage II	GX		TUMOR FREE		YES				Normal						0	1423	0	1423	NA	NA	0	1423
TCGA-AK-3444					80				FEMALE		No				Left				T1b	NX	M0	Stage I	G2		TUMOR FREE												0	1471	0	1471	NA	NA	0	1471
TCGA-AK-3445					69		Scheduled Follow-up Submission	Complete Remission/Response	MALE		No				Left	NO		40	T3a	NX	M0	Stage III	G3		TUMOR FREE		NO	Complete Remission/Response		NO		1986	NO	3		1966	0	2392	0	2392	0	2392	0	2392
TCGA-AK-3447					83				MALE	Low	No				Left				T2	NX	M0	Stage II	G2		TUMOR FREE	Normal	NO								Normal		0	1217	0	1217	NA	NA	0	1217
TCGA-AK-3450					85		Scheduled Follow-up Submission		FEMALE	Normal	No				Right				T1a	N0	M0	Stage I	G2		TUMOR FREE	Normal	NO								Normal		0	1779	0	1779	NA	NA	0	1779
TCGA-AK-3451					48		Scheduled Follow-up Submission	Complete Remission/Response	MALE	Normal	No				Left	NO	0	15	T2	N0	M0	Stage II	G3		TUMOR FREE	Normal	YES	Complete Remission/Response		NO	Normal	2006	NO	4	Normal	1991	0	2868	0	2868	0	2868	0	2868
TCGA-AK-3453					58		Scheduled Follow-up Submission	Complete Remission/Response	FEMALE		No				Right	NO			T2	NX	M0	Stage II	G2		TUMOR FREE		NO	Complete Remission/Response		NO			YES	1			0	2531	0	2531	0	2531	0	2531
TCGA-AK-3454					84				MALE	Low	No				Right				T1b	NX	M0	Stage I	G3		TUMOR FREE	Normal	NO								Normal		0	874	0	874	NA	NA	0	874
TCGA-AK-3455					71				FEMALE	Low	No				Right				T3b	NX	M0	Stage III	G3			Elevated	NO								Elevated		1	683	NA	683	NA	NA	0	683
TCGA-AK-3456					48				MALE	Low	No				Right		0		T2	N0	M0	Stage II	G3			Normal	YES				Normal				Normal		0	1143	0	1143	NA	NA	0	1143
TCGA-AK-3458					48				MALE	Normal	No				Right				T1b	NX	M0	Stage I	G3		TUMOR FREE	Normal	NO				Normal				Normal		0	1168	0	1168	NA	NA	0	1168
TCGA-AK-3460					58		Scheduled Follow-up Submission	Complete Remission/Response	MALE		No				Right	NO			T1a	NX	M0	Stage I	G2		TUMOR FREE		NO	Complete Remission/Response		NO			NO	1			0	2508	0	2508	0	2508	0	2508
TCGA-AK-3461					72		Scheduled Follow-up Submission	Complete Remission/Response	MALE	Normal	No				Left	NO			T1a	NX	M0	Stage I	G2		TUMOR FREE	Normal	NO	Complete Remission/Response		NO	Normal		NO	1	Normal		0	2217	0	2217	0	2217	0	2217
TCGA-AK-3465					71				FEMALE	Normal	No				Left				T1b	NX	M0	Stage I	GX		TUMOR FREE	Normal									Normal		0	369	0	369	NA	NA	0	369
TCGA-AS-3777					63		Scheduled Follow-up Submission		MALE	Normal	No				Left				T1a	NX	M0	Stage I			TUMOR FREE	Normal	NO				Normal				Elevated		0	1238	0	1238	NA	NA	0	1238
TCGA-AS-3778					35		Scheduled Follow-up Submission		MALE	Normal	No				Right				T1a	NX	M0	Stage I	G1		TUMOR FREE	Normal	NO				Low				Elevated		0	43	0	43	NA	NA	0	43
TCGA-B0-4688			NO		46		Scheduled Follow-up Submission		MALE	Low	No				Left				T4	N0	M1	Stage IV	G4	At Recurrence/Progression Of Disease	WITH TUMOR	Elevated	NO				Low				Elevated		1	101	1	101	NA	NA	1	101
TCGA-B0-4690			NO		65		Scheduled Follow-up Submission		MALE	Low	No				Right		0		T4	N0	M1	Stage IV	G3	At Recurrence/Progression Of Disease	WITH TUMOR	Elevated	YES				Normal				Normal		1	43	1	43	NA	NA	1	43
TCGA-B0-4691			NO		55		Scheduled Follow-up Submission		MALE	Normal	No				Left				T2	N0	M1	Stage IV	G3	At Recurrence/Progression Of Disease	WITH TUMOR	Normal	NO				Normal				Low		1	139	1	139	NA	NA	1	139
TCGA-B0-4693			NO		72		Scheduled Follow-up Submission		FEMALE	Low	No				Left		0		T3a	N0	M0	Stage III	G4		TUMOR FREE	Elevated	YES				Normal				Elevated		1	77	0	77	NA	NA	0	77
TCGA-B0-4694			NO		72		Scheduled Follow-up Submission		MALE	Low	No				Left				T3b	NX	M0	Stage III	G4		TUMOR FREE	Low	NO				Normal				Normal		1	106	0	106	NA	NA	0	106
TCGA-B0-4696	YES	NO	YES	YES	58		Scheduled Follow-up Submission		MALE	Low	No				Left				T3a	N0	M0	Stage III	G3	At Recurrence/Progression Of Disease	WITH TUMOR	Normal	NO				Normal				Elevated		1	866	1	866	NA	NA	1	794
TCGA-B0-4697			NO		46		Scheduled Follow-up Submission		FEMALE	Low	No				Right				T3b	NX	M1	Stage IV	G4	At Recurrence/Progression Of Disease	WITH TUMOR	Normal	NO				Low				Normal		1	578	1	578	NA	NA	1	578
TCGA-B0-4698			NO		75		Scheduled Follow-up Submission		MALE	Low	No				Left		0		T4	NX	M0	Stage IV	G4	At Recurrence/Progression Of Disease	WITH TUMOR	Normal	YES				Normal				Elevated		1	42	1	42	NA	NA	1	42
TCGA-B0-4699					74		Scheduled Follow-up Submission		MALE	Low	No				Right		0		T4	N0	M1	Stage IV	G4	At Recurrence/Progression Of Disease	WITH TUMOR	Elevated	YES				Low				Normal		1	110	NA	110	NA	NA	0	110
TCGA-B0-4700					60		Scheduled Follow-up Submission		MALE	Low	No				Right				T4	NX	M1	Stage IV	G4	At Recurrence/Progression Of Disease	WITH TUMOR	Normal	NO				Normal				Normal		1	1980	1	1980	NA	NA	1	1980
TCGA-B0-4701					66		Scheduled Follow-up Submission		FEMALE	Normal	No				Left		0		T3a	N0	M1	Stage IV	G3	At Recurrence/Progression Of Disease	WITH TUMOR	Normal	YES				Normal				Normal		1	238	1	238	NA	NA	1	238
TCGA-B0-4703					51		Scheduled Follow-up Submission		MALE	Low	No				Left				T3a	N0	M1	Stage IV	G4	At Recurrence/Progression Of Disease	WITH TUMOR	Elevated	NO				Normal				Normal		1	182	1	182	NA	NA	1	182
TCGA-B0-4706					61		Scheduled Follow-up Submission		MALE	Low	No				Left				T3a	NX	M0	Stage III	G4		TUMOR FREE	Low	NO				Elevated				Normal		1	65	0	65	NA	NA	0	65
TCGA-B0-4707					63		Scheduled Follow-up Submission		MALE	Low	No				Left				T3a	NX	M0	Stage III	G4	At Recurrence/Progression Of Disease	WITH TUMOR	Normal	NO				Low				Normal		1	600	1	600	NA	NA	1	600
TCGA-B0-4710					75		Scheduled Follow-up Submission	Complete Remission/Response	FEMALE	Low	No				Right	NO			T3a	N0	M0	Stage III	G3		TUMOR FREE	Low	NO	Complete Remission/Response		NO	Low		NO		Normal		0	1755	0	1755	0	1755	0	1755
TCGA-B0-4712					76		Scheduled Follow-up Submission		MALE	Low	No				Left				T3a	NX	M1	Stage IV	G3		WITH TUMOR	Normal	NO				Normal				Normal		1	1337	1	1337	NA	NA	1	1337
TCGA-B0-4713					76		Scheduled Follow-up Submission		FEMALE	Elevated	No				Right				T3b	NX	M0	Stage III	G2		WITH TUMOR	Normal	NO				Elevated				Normal		1	202	1	202	NA	NA	1	202
TCGA-B0-4714					81		Scheduled Follow-up Submission		MALE		No				Right		0		T3b	NX	M1	Stage IV	G3		WITH TUMOR		YES										1	99	1	99	NA	NA	1	99
TCGA-B0-4718	YES	NO			57		Scheduled Follow-up Submission	Progressive Disease	MALE	Low	No				Left	YES			T3a	NX	M0	Stage III	G2		WITH TUMOR	Normal	NO	Progressive Disease			Low		YES		Normal		0	1778	0	1778	NA	NA	1	768
TCGA-B0-4810	NO	YES		YES	47		Scheduled Follow-up Submission		MALE	Low	No				Left		2		T3a	N1	M0	Stage III	G3		WITH TUMOR	Elevated	YES								Elevated		1	478	1	478	NA	NA	1	205
TCGA-B0-4811	YES	YES			48		Scheduled Follow-up Submission		MALE	Normal	No				Left		0		T3a	N0	M0	Stage III	G3		WITH TUMOR		YES				Normal						1	1417	1	1417	NA	NA	1	458
TCGA-B0-4813					68		Scheduled Follow-up Submission		MALE	Low	No				Right				T3b	NX	M0	Stage III	G3	Other	TUMOR FREE	Low	NO				Normal				Normal		1	18	0	18	NA	NA	0	18
TCGA-B0-4814					58		Scheduled Follow-up Submission		MALE	Low	No				Right				T4	N0	M1	Stage IV	G3	At Recurrence/Progression Of Disease	WITH TUMOR	Normal	NO				Low				Elevated		1	168	1	168	NA	NA	1	168
TCGA-B0-4815					65		Scheduled Follow-up Submission		MALE	Low	No				Left				T3a	NX	M0	Stage III	G4		WITH TUMOR		NO				Normal						1	1588	1	1588	NA	NA	1	1588
TCGA-B0-4816					49		Scheduled Follow-up Submission		MALE	Low	No				Left				T2	N0	M0	Stage II	G3		WITH TUMOR	Low	NO				Low				Normal		1	1371	1	1371	NA	NA	1	1371
TCGA-B0-4817					81		Scheduled Follow-up Submission		MALE	Low	No				Right				T3c	N0	M0	Stage III	G3	Other	TUMOR FREE	Low	NO				Low				Normal		1	1019	0	1019	NA	NA	0	1019
TCGA-B0-4818				YES	68		Scheduled Follow-up Submission		FEMALE	Low	No				Right				T2	NX	M0	Stage II	G3		WITH TUMOR	Normal	NO										1	510	1	510	NA	NA	1	127
TCGA-B0-4819					60		Scheduled Follow-up Submission		FEMALE	Normal	No				Right				T3b	NX	M1	Stage IV	G4		TUMOR FREE	Low	NO				Normal				Normal		1	183	0	183	NA	NA	0	183
TCGA-B0-4821				NO	68		Scheduled Follow-up Submission		FEMALE	Normal	No				Left		0		T3b	N0	M0	Stage III	G3		WITH TUMOR		YES										1	1230	1	1230	NA	NA	1	1230
TCGA-B0-4822				NO	78		Scheduled Follow-up Submission		MALE	Low	No				Right				T2	NX	M0	Stage II	G4		WITH TUMOR	Normal	NO				Normal				Normal		1	1111	1	1111	NA	NA	1	1111
TCGA-B0-4823					88		Scheduled Follow-up Submission		MALE	Low	No				Right				T1a	N0	M0	Stage I	G2		TUMOR FREE	Normal	NO				Low				Normal		1	454	0	454	NA	NA	0	454
TCGA-B0-4824					49		Scheduled Follow-up Submission		FEMALE	Low	No				Left				T1a	N0	M0	Stage I	G3		TUMOR FREE	Normal	NO				Low				Normal		1	1657	0	1657	NA	NA	0	1657
TCGA-B0-4827		YES	NO	YES	77		Scheduled Follow-up Submission		FEMALE	Low	No				Left				T3b	N0	M0	Stage III	G4	At Recurrence/Progression Of Disease	WITH TUMOR	Normal	NO				Low				Elevated		1	885	1	885	NA	NA	1	668
TCGA-B0-4828					79		Scheduled Follow-up Submission		MALE	Low	No				Left				T2	NX	M1	Stage IV	G3		WITH TUMOR	Normal	NO				Low				Normal		1	307	1	307	NA	NA	1	307
TCGA-B0-4833				NO	82		Scheduled Follow-up Submission		FEMALE	Normal	No				Left				T1b	N0	M0	Stage I	G2		WITH TUMOR	Normal	NO				Normal				Normal		1	2386	1	2386	NA	NA	1	2386
TCGA-B0-4834					49		Scheduled Follow-up Submission		MALE	Low	No				Right				T1a	N0	M0	Stage I	G3		TUMOR FREE	Normal	NO				Normal				Normal		1	2090	0	2090	NA	NA	0	2090
TCGA-B0-4836				NO	61		Scheduled Follow-up Submission		MALE	Normal	No				Right				T3b	NX	M1	Stage IV	G3		WITH TUMOR	Normal	NO				Normal				Normal		1	1238	1	1238	NA	NA	1	1238
TCGA-B0-4837	YES			NO	63		Scheduled Follow-up Submission		MALE	Low	No				Left				T1b	N0	M0	Stage I	G3		WITH TUMOR	Normal	NO				Normal				Elevated		1	1378	1	1378	NA	NA	1	1208
TCGA-B0-4838					69		Scheduled Follow-up Submission		FEMALE	Low	No		90		Right				T1b	N0	M0	Stage I	G3		TUMOR FREE	Low	NO				Low				Normal		1	834	0	834	NA	NA	0	834
TCGA-B0-4839					80		Scheduled Follow-up Submission		FEMALE	Normal	No				Left				T1b	N0	M0	Stage I	G2		TUMOR FREE	Normal	NO				Normal				Normal		1	1639	0	1639	NA	NA	0	1639
TCGA-B0-4841	YES	YES		NO	63		Scheduled Follow-up Submission		MALE	Low	No				Left				T2	NX	M1	Stage IV	G3		WITH TUMOR	Normal	NO				Low				Normal		1	204	1	204	NA	NA	1	108
TCGA-B0-4842	YES	NO	YES		73		Scheduled Follow-up Submission		FEMALE	Low	No				Right				T3a	N0	M0	Stage III	G4	At Recurrence/Progression Of Disease	WITH TUMOR	Low	NO				Low				Low		1	1724	1	1724	NA	NA	1	250
TCGA-B0-4843			NO		57		Scheduled Follow-up Submission		MALE	Normal	No				Right				T3a	N0	M0	Stage III	G3		WITH TUMOR	Normal	NO				Low				Normal		1	320	1	320	NA	NA	1	320
TCGA-B0-4844		YES			60		Scheduled Follow-up Submission		MALE	Low	No				Left				T3a	NX	M1	Stage IV	G3	At Recurrence/Progression Of Disease	WITH TUMOR	Normal	NO				Low				Normal		1	313	1	313	NA	NA	1	62
TCGA-B0-4845	YES	YES			70		Scheduled Follow-up Submission		MALE	Low	Yes				Right				T3a	NX	M1	Stage IV	G2		WITH TUMOR	Elevated	NO				Low				Normal		1	1986	1	1986	NA	NA	1	748
TCGA-B0-4846		YES			52		Scheduled Follow-up Submission		MALE	Normal	Yes				Right				T3a	N0	M1	Stage IV	G2		WITH TUMOR	Normal	NO				Normal				Normal		1	1200	1	1200	NA	NA	1	163
TCGA-B0-4847					60		Scheduled Follow-up Submission		MALE	Low	No			Normal	Left				T3a	NX	M1	Stage IV	G3		WITH TUMOR	Normal	NO				Normal				Normal		1	793	NA	793	NA	NA	0	793
TCGA-B0-4848			NO		54		Scheduled Follow-up Submission		MALE	Low	No			Normal	Left				T3b	NX	M0	Stage III	G3	At Recurrence/Progression Of Disease	WITH TUMOR	Normal	NO				Normal				Normal		1	883	1	883	NA	NA	1	494
TCGA-B0-4849			NO		51		Scheduled Follow-up Submission		MALE	Elevated	No				Left				T3a	NX	M0	Stage III	G3	At Recurrence/Progression Of Disease	WITH TUMOR	Normal	NO				Normal				Normal		1	69	1	69	NA	NA	1	4
TCGA-B0-4852			NO	YES	78		Scheduled Follow-up Submission		FEMALE	Low	No				Left				T2	N0	M0	Stage II	G2	At Recurrence/Progression Of Disease	WITH TUMOR	Elevated	NO				Low				Normal		1	1121	1	1121	NA	NA	1	860
TCGA-B0-4945					75		Scheduled Follow-up Submission		FEMALE	Elevated	No				Right				T1a	N0	M0	Stage I	G2		TUMOR FREE	Elevated	NO				Normal				Normal		1	2145	0	2145	NA	NA	0	2145
TCGA-B0-5075					77		Scheduled Follow-up Submission		FEMALE	Normal	No				Left				T3a	N0	M0	Stage III	G2		TUMOR FREE	Elevated	NO				Normal				Normal		1	637	0	637	NA	NA	0	637
TCGA-B0-5077					77		Scheduled Follow-up Submission		MALE	Normal	No				Left				T1a	N0	M0	Stage I	G3		TUMOR FREE	Normal	NO				Normal				Normal		1	1317	0	1317	NA	NA	0	1317
TCGA-B0-5080	YES	YES			63		Scheduled Follow-up Submission		MALE	Normal	No				Right				T3a	N0	M1	Stage IV	G3		WITH TUMOR	Normal	NO				Normal				Elevated		1	342	1	342	NA	NA	1	103
TCGA-B0-5081		YES		NO	79		Scheduled Follow-up Submission		FEMALE	Low	No				Right				T3b	N0	M0	Stage III	G2		WITH TUMOR	Elevated	NO				Normal				Elevated		1	362	1	362	NA	NA	1	213
TCGA-B0-5083					63		Scheduled Follow-up Submission		MALE	Low	No				Left				T1a	N0	M0	Stage I	G3		WITH TUMOR		NO				Low						1	1045	1	1045	NA	NA	1	1045
TCGA-B0-5084	YES			NO	33		Scheduled Follow-up Submission		MALE	Normal	No				Right		1		T3a	N1	M1	Stage IV	G3		WITH TUMOR	Elevated	YES				Normal				Normal		1	222	1	222	NA	NA	1	65
TCGA-B0-5085					76		Scheduled Follow-up Submission		FEMALE	Low	No				Left				T3a	N0	M0	Stage III	G3		TUMOR FREE	Normal	NO				Low				Normal		1	770	0	770	NA	NA	0	770
TCGA-B0-5088				NO	53		Scheduled Follow-up Submission		MALE	Normal	No				Right				T1b	N0	M0	Stage I	G3		TUMOR FREE	Normal	NO				Normal				Normal		1	563	0	563	NA	NA	0	563
TCGA-B0-5092					53				FEMALE	Normal	No				Left				T1a	N0	M1	Stage IV	G3		WITH TUMOR	Normal	NO				Low				Normal		1	459	1	459	NA	NA	1	459
TCGA-B0-5094	YES	YES	NO	NO	62				MALE	Low	No				Left				T3b	N0	M1	Stage IV	G2		WITH TUMOR	Normal	NO				Normal				Normal		1	333	1	333	NA	NA	1	75
TCGA-B0-5095					81		Scheduled Follow-up Submission		MALE	Low	No				Right				T3a	N0	M0	Stage III	G3		TUMOR FREE	Low	NO				Low						1	245	0	245	NA	NA	0	245
TCGA-B0-5096					72				FEMALE	Normal	No				Left		1		T3a	N1	M0	Stage III	GX		TUMOR FREE	Normal	YES				Normal				Elevated		1	68	0	68	NA	NA	0	68
TCGA-B0-5097	NO	YES	NO	YES	59		Scheduled Follow-up Submission		FEMALE	Normal	No				Right				T3b	N0	M0	Stage III	G2		WITH TUMOR	Normal	YES				Low				Normal		0	665	0	665	NA	NA	1	359
TCGA-B0-5098					53				FEMALE	Normal	No				Right				T1	NX	M0	Stage I	G3		TUMOR FREE	Normal	NO				Normal				Normal		1	1584	NA	1584	NA	NA	0	1584
TCGA-B0-5099					88				FEMALE	Low	No				Right				T3b	NX	M0	Stage III	G3		TUMOR FREE	Low	NO				Low				Normal		1	485	NA	485	NA	NA	0	485
TCGA-B0-5100	NO	NO	NO	NO	72				MALE	Low	No				Right				T3a	NX	M0	Stage III	G3		WITH TUMOR	Normal	NO								Normal		1	1913	1	1913	NA	NA	1	1426
TCGA-B0-5102	NO	NO	YES	NO	74				FEMALE	Normal	No				Left				T1	NX	M0	Stage I	G3		WITH TUMOR	Normal	NO								Normal		1	2764	NA	2764	NA	NA	1	2734
TCGA-B0-5104					90				FEMALE	Low	No				Left				T1	N0	M0	Stage I	G2		TUMOR FREE	Normal	NO				Normal				Normal		1	2752	0	2752	NA	NA	0	2752
TCGA-B0-5106					64				MALE	Low	No				Left				T1a	N0	M0	Stage I	G2		TUMOR FREE	Normal	NO				Low				Elevated		1	1598	0	1598	NA	NA	0	1598
TCGA-B0-5107	YES	YES	NO	NO	65				FEMALE	Low	No				Right				T2	N0	M1	Stage IV	G4		WITH TUMOR	Normal	NO				Normal				Normal		1	927	1	927	NA	NA	1	549
TCGA-B0-5108					54		Scheduled Follow-up Submission	Complete Remission/Response	MALE	Low	No				Left	NO			T3a	N0	M0	Stage III	G2		TUMOR FREE	Low	NO	Complete Remission/Response		NO	Low		NO		Normal		0	1782	0	1782	0	1782	0	1782
TCGA-B0-5109	NO	NO	YES		69				MALE	Low	No				Left		1		T3b	N1	M0	Stage III	G4		WITH TUMOR	Elevated	YES				Normal				Elevated		1	587	1	587	NA	NA	1	70
TCGA-B0-5110					71		Scheduled Follow-up Submission	Complete Remission/Response	FEMALE	Normal	No				Right	NO			T1a	N0	M0	Stage I	G2		TUMOR FREE	Normal	NO	Complete Remission/Response		NO	Normal		NO		Normal		0	2009	0	2009	0	2009	0	2009
TCGA-B0-5113					69		Scheduled Follow-up Submission	Complete Remission/Response	FEMALE	Low	No				Right	NO	0		T3a	N0	M0	Stage III	G2		TUMOR FREE	Normal	YES	Complete Remission/Response		NO	Low		NO		Normal		0	1175	0	1175	0	1175	0	1175
TCGA-B0-5115					43		Scheduled Follow-up Submission	Progressive Disease	MALE	Normal	No				Left	NO			T2	N0	M1	Stage IV	G3		WITH TUMOR	Normal	NO	Progressive Disease		NO	Normal		NO		Normal		0	1604	0	1604	NA	NA	1	75
TCGA-B0-5116	NO	YES			52		Scheduled Follow-up Submission	Partial Remission/Response	MALE	Normal	No				Right	YES			T3b	N0	M0	Stage III	G3		WITH TUMOR	Normal	NO	Complete Remission/Response		NO	Normal		NO		Normal		0	1274	0	1274	1	1129	1	1129
TCGA-B0-5117					40		Scheduled Follow-up Submission	Complete Remission/Response	MALE	Normal	No				Right	NO			T1b	NX	M0	Stage I	G2		TUMOR FREE	Normal	NO	Complete Remission/Response		NO	Normal		NO		Normal		0	1608	0	1608	0	1608	0	1608
TCGA-B0-5119					61		Scheduled Follow-up Submission	Complete Remission/Response	FEMALE	Normal	No				Right	NO			T1b	N0	M0	Stage I	G2		TUMOR FREE	Normal	NO	Complete Remission/Response		NO	Low		NO		Normal		0	1552	0	1552	0	1552	0	1552
TCGA-B0-5120					72		Scheduled Follow-up Submission	Complete Remission/Response	FEMALE	Normal	No				Left	NO			T1a	N0	M0	Stage I	G2		TUMOR FREE	Normal	NO	Complete Remission/Response		NO	Low		NO		Normal		0	1169	0	1169	0	1169	0	1169
TCGA-B0-5121					56		Scheduled Follow-up Submission	Complete Remission/Response	MALE	Low	No				Right	NO			T1b	N0	M0	Stage I	G2		TUMOR FREE	Low	NO	Complete Remission/Response		NO	Normal		NO		Normal		0	1485	0	1485	0	1485	0	1485
TCGA-B0-5399					46		Scheduled Follow-up Submission	Complete Remission/Response	MALE	Low	No				Right	NO			T1b	N0	M0	Stage I	G2		TUMOR FREE	Normal		Complete Remission/Response		NO	Low		NO		Elevated		0	1411	0	1411	0	1411	0	1411
TCGA-B0-5400					59		Scheduled Follow-up Submission	Complete Remission/Response	FEMALE	Low	No				Right	NO			T3b	N0	M0	Stage III	G4		TUMOR FREE	Elevated	NO	Complete Remission/Response		NO	Normal		NO		Normal		0	1733	0	1733	0	1733	0	1733
TCGA-B0-5402	NO	YES			64		Scheduled Follow-up Submission	Progressive Disease	MALE	Low	No				Left	YES			T4	NX	M0	Stage IV	G4		WITH TUMOR	Normal	NO	Progressive Disease		NO	Low		NO		Normal		0	1290	0	1290	NA	NA	1	444
TCGA-B0-5690					53		Scheduled Follow-up Submission	Complete Remission/Response	FEMALE	Normal	No				Right	NO			T1b	NX	M0	Stage I	G1		WITH TUMOR			Partial Remission/Response		NO	Normal		NO				0	3392	0	3392	NA	NA	0	3392
TCGA-B0-5691	YES	YES	NO		66		Scheduled Follow-up Submission		FEMALE	Low	No				Left				T1a	N0	M0	Stage I	G3		WITH TUMOR	Normal	NO				Low				Normal		0	3431	0	3431	NA	NA	1	3250
TCGA-B0-5692					66		Scheduled Follow-up Submission	Complete Remission/Response	FEMALE	Normal	No				Right	NO			T3b	N0	M0	Stage III	G3		TUMOR FREE	Normal	NO	Complete Remission/Response		NO	Normal		NO		Normal		0	3944	0	3944	0	3944	0	3944
TCGA-B0-5693					47		Scheduled Follow-up Submission	Complete Remission/Response	FEMALE	Normal	No				Right	NO			T1b	NX	M0	Stage I	G2		TUMOR FREE	Normal	NO	Complete Remission/Response		NO	Low		NO		Elevated		0	4074	0	4074	0	4074	0	4074
TCGA-B0-5694	YES	YES	NO	NO	71		Scheduled Follow-up Submission		MALE	Low	No				Left				T3a	N0	M0	Stage III	G3		WITH TUMOR	Low	NO				Low				Normal		1	480	1	480	NA	NA	1	288
TCGA-B0-5695					61		Scheduled Follow-up Submission	Complete Remission/Response	FEMALE	Normal	No				Left	NO			T1b	N0	M0	Stage I	G2		TUMOR FREE	Normal	NO	Complete Remission/Response		NO	Low		NO		Elevated		0	2150	0	2150	0	2150	0	2150
TCGA-B0-5696	NO	NO			69		Scheduled Follow-up Submission	Progressive Disease	MALE	Normal	No				Right	YES			T3a	N0	M0	Stage III	G4		WITH TUMOR		NO	Complete Remission/Response		NO	Normal		NO				0	2609	0	2609	1	1717	1	1717
TCGA-B0-5697					50		Scheduled Follow-up Submission	Complete Remission/Response	MALE	Normal	No				Right	NO			T1a	N0	M0	Stage I	G2		TUMOR FREE	Normal	NO	Complete Remission/Response		NO	Low		NO		Elevated		0	2630	0	2630	0	2630	0	2630
TCGA-B0-5698					77		Scheduled Follow-up Submission	Complete Remission/Response	MALE	Normal	No				Right	NO			T1b	N0	M0	Stage I	G3		TUMOR FREE	Normal	NO	Complete Remission/Response		NO	Low		NO		Normal		0	3631	0	3631	0	3631	0	3631
TCGA-B0-5699					53		Scheduled Follow-up Submission	Complete Remission/Response	MALE	Normal	No				Left	NO			T1	N0	M0	Stage I	G2		TUMOR FREE	Normal	NO	Complete Remission/Response		NO	Low		NO		Normal		0	3841	0	3841	1	94	1	94
TCGA-B0-5700					77		Scheduled Follow-up Submission	Complete Remission/Response	MALE	Low	No				Left	NO			T1a	N0	M0	Stage I	G2		TUMOR FREE	Normal	NO	Complete Remission/Response		NO	Low		NO		Normal		0	1790	0	1790	0	1790	0	1790
TCGA-B0-5701					65		Scheduled Follow-up Submission	Complete Remission/Response	MALE	Normal	No				Left	NO	0		T3b	N0	M0	Stage III	G4		TUMOR FREE	Normal	YES	Complete Remission/Response		NO	Normal		NO		Normal		0	2461	0	2461	1	224	1	224
TCGA-B0-5702					71		Scheduled Follow-up Submission	Complete Remission/Response	MALE	Normal	No				Left	NO			T1b	N0	M0	Stage I	G2		TUMOR FREE	Normal	NO	Complete Remission/Response		NO	Normal		NO		Normal		0	2172	0	2172	0	2172	0	2172
TCGA-B0-5703					73		Scheduled Follow-up Submission	Complete Remission/Response	MALE	Normal	No				Left	NO			T1b	N0	M0	Stage I	G3		TUMOR FREE	Low	NO	Complete Remission/Response		NO	Low		NO		Normal		0	2246	0	2246	0	2246	0	2246
TCGA-B0-5705					65		Scheduled Follow-up Submission	Complete Remission/Response	FEMALE	Low	No				Left	NO			T1	N0	M0	Stage I	G2		TUMOR FREE	Normal	NO	Complete Remission/Response		NO	Low		NO		Elevated		0	4537	0	4537	1	842	1	842
TCGA-B0-5706					45		Scheduled Follow-up Submission	Complete Remission/Response	MALE	Low	No				Left	NO			T2	N0	M0	Stage II	G2		TUMOR FREE	Normal	NO	Complete Remission/Response		NO	Normal		NO		Normal		0	3205	0	3205	0	3205	0	3205
TCGA-B0-5707					39		Scheduled Follow-up Submission	Complete Remission/Response	FEMALE		No				Right	NO			T1a	N0	M0	Stage I	G3		TUMOR FREE		NO	Complete Remission/Response		NO			NO				0	3744	0	3744	0	3744	0	3744
TCGA-B0-5709					62		Scheduled Follow-up Submission	Complete Remission/Response	FEMALE	Normal	No				Right	NO			T3a	NX	M0	Stage III	G3		TUMOR FREE	Normal	NO	Complete Remission/Response		NO			NO		Normal		0	3974	0	3974	0	3974	0	3974
TCGA-B0-5710	NO	NO		YES	57		Scheduled Follow-up Submission	Progressive Disease	MALE	Normal	No				Right	YES			T1b	N0	M0	Stage I	G2		WITH TUMOR	Normal	NO	Progressive Disease		NO	Low		NO		Normal		0	2430	0	2430	NA	NA	1	1441
TCGA-B0-5711	NO	NO		YES	50		Scheduled Follow-up Submission	Progressive Disease	MALE	Normal	No				Right	YES			T3b	NX	M0	Stage III	G3		WITH TUMOR	Normal	NO	Complete Remission/Response		NO			NO		Normal		0	3989	0	3989	1	3766	1	3766
TCGA-B0-5712	YES	YES	NO	NO	68		Scheduled Follow-up Submission		FEMALE	Low	No				Left				T2	N0	M1	Stage IV	G3		WITH TUMOR	Normal					Normal				Normal		0	2722	0	2722	NA	NA	1	725
TCGA-B0-5713					75		Scheduled Follow-up Submission	Complete Remission/Response	FEMALE	Normal	No				Left	NO			T3b	N0	M0	Stage III	G3		TUMOR FREE	Normal	NO	Complete Remission/Response		NO	Normal		NO		Normal		0	2782	0	2782	0	2782	0	2782
TCGA-B0-5812					53		Scheduled Follow-up Submission	Complete Remission/Response	MALE	Low	No				Right	NO			T1b	NX	M0	Stage I	G3		TUMOR FREE	Normal	NO	Complete Remission/Response		NO	Low		NO		Elevated		0	3834	0	3834	0	3834	0	3834
TCGA-B2-3923					59		Scheduled Follow-up Submission	Complete Remission/Response	MALE	Normal	No			Elevated	Right	NO			T2	NX	M0	Stage II	G2		TUMOR FREE	Normal	NO	Complete Remission/Response	TCGA	NO	Normal		NO		Normal		0	992	0	992	0	992	0	992
TCGA-B2-3924					73		Scheduled Follow-up Submission	Complete Remission/Response	MALE	Low	No				Left	NO			T1b	NX	M0	Stage I	G2		TUMOR FREE	Normal	NO	Complete Remission/Response	TCGA	NO			NO		Normal		0	1092	0	1092	0	1092	0	1092
TCGA-B2-4098					72				FEMALE	Low	No				Left				T1b	NX	M0	Stage I	G2		TUMOR FREE	Normal	NO				Normal				Normal		1	51	0	51	NA	NA	0	51
TCGA-B2-4099					83		Scheduled Follow-up Submission	Complete Remission/Response	MALE	Normal	No				Right	NO			T1a	NX	M0	Stage I	G3		TUMOR FREE	Normal	NO	Complete Remission/Response		NO			NO		Normal		0	972	0	972	0	972	0	972
TCGA-B2-4101					52		Scheduled Follow-up Submission	Complete Remission/Response	MALE	Normal	No				Left	NO			T2a	NX	M0	Stage II	G3		TUMOR FREE	Normal	NO	Complete Remission/Response		NO	Normal		NO		Normal		0	648	0	648	0	648	0	648
TCGA-B2-4102					61		Scheduled Follow-up Submission	Complete Remission/Response	MALE	Normal	No				Right	NO			T1b	NX	M0	Stage I	G2		TUMOR FREE	Normal	NO	Complete Remission/Response		NO	Elevated		NO		Normal		0	952	0	952	0	952	0	952
TCGA-B2-5633					56		Scheduled Follow-up Submission	Complete Remission/Response	MALE	Normal	No				Right	NO			T1b	N0	M0	Stage I	G2		TUMOR FREE	Low	NO	Complete Remission/Response	TCGA	NO			NO				0	963	0	963	0	963	0	963
TCGA-B2-5635					74		Scheduled Follow-up Submission	Complete Remission/Response	MALE	Normal	No				Right	NO			T1a	NX	M0	Stage I	G2		TUMOR FREE	Low	NO	Complete Remission/Response	TCGA	NO			NO		Elevated		0	755	0	755	0	755	0	755
TCGA-B2-5636					79		Scheduled Follow-up Submission	Complete Remission/Response	MALE	Normal	No				Right	NO			T1a	NX	M0	Stage I	G2		TUMOR FREE	Normal	NO	Complete Remission/Response		NO			NO		Elevated		0	919	0	919	0	919	0	919
TCGA-B2-5639	YES	YES	NO	NO	46		Scheduled Follow-up Submission	Progressive Disease	MALE	Normal	Yes		70		Left	YES			T3	NX	M1	Stage IV	G3		WITH TUMOR	Normal	NO	Progressive Disease		YES			YES		Normal		1	1003	1	1003	NA	NA	1	163
TCGA-B2-5641					79		Scheduled Follow-up Submission	Complete Remission/Response	MALE	Normal	No				Left	NO			T1a	N0	M0	Stage I	G3		TUMOR FREE	Normal	NO	Complete Remission/Response		NO			NO		Normal		0	656	0	656	0	656	0	656
TCGA-B2-A4SR					61		Scheduled Follow-up Submission	Complete Remission/Response	MALE	Low	No	620			Right	NO		46	T2a	NX	M0	Stage II			TUMOR FREE	Normal	NO	Complete Remission/Response		NO	Low	2012	NO	4	Elevated	1966	0	507	0	507	1	266	1	266
TCGA-B4-5377					68	Elevated	Scheduled Follow-up Submission		FEMALE	Low	No		90	Elevated	Right				T3	N0	M1	Stage IV	G3		TUMOR FREE	Normal	NO			NO	Normal		NO		Elevated		0	365	0	365	NA	NA	0	365
TCGA-B4-5378					62	Normal	Scheduled Follow-up Submission		MALE	Low	No		90	Normal	Right				T1	N0	M0	Stage I	G2		TUMOR FREE	Normal	NO			NO	Normal		NO		Elevated		0	175	0	175	NA	NA	0	175
TCGA-B4-5832					65	Normal	Scheduled Follow-up Submission		MALE	Normal	No		80		Left	NO			T3b	N0	M0	Stage III	G2	Preoperative	TUMOR FREE	Normal	NO	Complete Remission/Response		NO			NO		Normal		0	155	0	155	0	155	0	155
TCGA-B4-5834					59	Normal	Scheduled Follow-up Submission		MALE	Normal	No		90		Right	NO			T1	N0	M0	Stage I	G1	Preoperative	TUMOR FREE	Normal	NO			NO			NO		Normal		0	38	0	38	NA	NA	0	38
TCGA-B4-5835					64	Normal	Scheduled Follow-up Submission		FEMALE	Normal	No		100		Left	NO	0		T1	N0	M0	Stage I	G2	Preoperative	TUMOR FREE	Normal	YES			NO			NO		Normal		0	16	0	16	NA	NA	0	16
TCGA-B4-5836					61	Normal	Scheduled Follow-up Submission		FEMALE	Normal	No		90		Right	NO	0		T1b	N0	M0	Stage I	G2	Preoperative	TUMOR FREE	Normal	YES			NO			NO		Normal		0	141	0	141	NA	NA	0	141
TCGA-B4-5838					52	Normal	Scheduled Follow-up Submission		MALE	Normal	No		80		Left	NO	2		T3	N1	M0	Stage IV	G2	Preoperative	WITH TUMOR	Normal	YES			NO			NO		Normal		0	166	0	166	NA	NA	0	166
TCGA-B4-5843					45	Normal	Scheduled Follow-up Submission		MALE	Normal	No		90		Right	NO			T1	N0	M0	Stage I	G2	Preoperative	TUMOR FREE	Normal	NO			NO			NO		Normal		0	11	0	11	NA	NA	0	11
TCGA-B4-5844					61	Normal	Scheduled Follow-up Submission		FEMALE	Normal	No		80		Right				T2	N0	M0	Stage II	G1	Preoperative	TUMOR FREE	Low	NO			NO					Normal		0	7	0	7	NA	NA	0	7
TCGA-B8-4143				YES	66				FEMALE	Low	No		0		Left		0		T3a	N0	M1	Stage IV	G3	Other	WITH TUMOR	Normal	YES				Elevated				Normal		1	709	1	709	NA	NA	1	709
TCGA-B8-4146					41		Scheduled Follow-up Submission	Complete Remission/Response	FEMALE		No				Right	NO		20	T1b	NX	M0	Stage I	G2		TUMOR FREE		NO	Complete Remission/Response		NO			NO	2			0	511	0	511	0	511	0	511
TCGA-B8-4148					63		Scheduled Follow-up Submission	Complete Remission/Response	FEMALE	Normal	No			Normal	Left	NO			T1a	N0	M0	Stage I	G3		TUMOR FREE	Normal	NO	Complete Remission/Response		NO	Normal		NO	1	Normal		0	1520	0	1520	0	1520	0	1520
TCGA-B8-4151					51		Scheduled Follow-up Submission	Complete Remission/Response	FEMALE	Normal	No			Normal	Right	NO			T3a	N0	M0	Stage III	G2		TUMOR FREE	Normal	NO	Complete Remission/Response		NO	Normal		NO	1	Normal		0	1299	0	1299	0	1299	0	1299
TCGA-B8-4153					74		Scheduled Follow-up Submission		MALE	Low	No			Normal	Left				T3a	NX	M0	Stage III	G3	Other	WITH TUMOR	Normal	NO							1	Normal		0	762	0	762	NA	NA	1	223
TCGA-B8-4154					73		Scheduled Follow-up Submission	Complete Remission/Response	FEMALE	Normal	No			Normal	Left	NO			T1a	N0	M0	Stage I	G2		TUMOR FREE	Normal	NO	Complete Remission/Response		NO	Normal		NO	3	Low		0	1380	0	1380	0	1380	0	1380
TCGA-B8-4619					58		Scheduled Follow-up Submission	Complete Remission/Response	MALE	Normal	No				Left	NO			T1a	N0	M0	Stage I	G2		TUMOR FREE	Normal	NO	Complete Remission/Response		NO	Normal		NO	2	Normal		0	523	0	523	0	523	0	523
TCGA-B8-4620	NO	NO		NO	70		Scheduled Follow-up Submission	Stable Disease	FEMALE	Low	No				Left	YES	0		T3a	N0	M0	Stage III	G2	At Recurrence/Progression Of Disease	WITH TUMOR	Normal	YES	Complete Remission/Response		NO	Normal	1983	NO	3	Elevated		0	777	0	777	1	604	1	604
TCGA-B8-4621					63		Scheduled Follow-up Submission	Complete Remission/Response	MALE	Low	No			Normal	Left	NO		40	T1b	N0	M0	Stage I	G3		TUMOR FREE	Normal	NO	Complete Remission/Response		NO		2010	NO	4	Normal		0	788	0	788	0	788	0	788
TCGA-B8-4622	NO	YES	NO	NO	57		Additional New Tumor Event	Stable Disease	MALE	Low	No		90		Left	YES			T3a	N0	M1	Stage IV	G3	Post Secondary Therapy	WITH TUMOR	Normal	NO	Complete Remission/Response		NO			NO	1	Normal		0	1525	0	1525	NA	NA	1	1227
TCGA-B8-5158					56		Scheduled Follow-up Submission	Complete Remission/Response	MALE	Normal	No				Left	NO	1	10	T3a	N1	M0	Stage III	G4		TUMOR FREE	Normal	YES	Complete Remission/Response		NO	Normal		NO	2	Normal	1996	0	1218	0	1218	0	1218	0	1218
TCGA-B8-5159					61		Scheduled Follow-up Submission	Complete Remission/Response	FEMALE	Normal	No			Normal	Right	NO			T1a	N0	M0	Stage I	G3		TUMOR FREE	Normal	NO				Normal			1	Normal		0	722	0	722	0	722	0	722
TCGA-B8-5162					62		Scheduled Follow-up Submission	Complete Remission/Response	MALE	Low	Yes				Left				T2a	NX	M0	Stage II	G2		TUMOR FREE	Normal	NO							1	Normal		0	36	0	36	NA	NA	0	36
TCGA-B8-5163					63		Scheduled Follow-up Submission	Complete Remission/Response	FEMALE		No				Right	NO			T3a	N0	M0	Stage III	G3		TUMOR FREE		NO	Complete Remission/Response		NO			NO	1			0	822	0	822	0	822	0	822
TCGA-B8-5164					65		Scheduled Follow-up Submission	Complete Remission/Response	MALE		No				Right			40	T3a	N0	M0	Stage III	G3		TUMOR FREE		NO							2			0	26	0	26	NA	NA	0	26
TCGA-B8-5165					43		Scheduled Follow-up Submission	Complete Remission/Response	MALE	Low	No				Right	NO			T1a	N0	M0	Stage I	G2		TUMOR FREE	Normal	NO	Complete Remission/Response		NO	Normal		NO	1	Normal		0	737	0	737	0	737	0	737
TCGA-B8-5545					42		Scheduled Follow-up Submission	Complete Remission/Response	MALE	Low	No				Left	NO			T1a	N0	M0	Stage I	G2		TUMOR FREE	Normal	NO	Complete Remission/Response		NO			NO	1	Normal		0	1525	0	1525	0	1525	0	1525
TCGA-B8-5546					38		Scheduled Follow-up Submission		FEMALE	Normal	No			Elevated	Right				T1b	N0	M0	Stage I	G2		TUMOR FREE	Normal	NO								Normal		0	505	0	505	NA	NA	0	505
TCGA-B8-5549					53		Scheduled Follow-up Submission	Complete Remission/Response	MALE	Normal	No				Right	NO			T1b	N0	M0	Stage I	G3		TUMOR FREE	Normal	NO	Complete Remission/Response		NO			NO	1	Normal		0	194	0	194	0	194	0	194
TCGA-B8-5550	YES	NO	NO	NO	71		Additional New Tumor Event	Progressive Disease	MALE	Normal	No				Right	YES	0	20	T3a	N0	M0	Stage III	G3	Post Secondary Therapy	WITH TUMOR	Normal	YES	Complete Remission/Response		NO	Normal		NO	2	Normal	1970	0	1476	0	1476	1	694	1	694
TCGA-B8-5551					65		Scheduled Follow-up Submission	Complete Remission/Response	FEMALE	Normal	No				Right				T1b	N0	M0	Stage I	G3		TUMOR FREE	Normal	NO					2010		4	Normal		0	16	0	16	NA	NA	0	16
TCGA-B8-5552					41		Scheduled Follow-up Submission	Complete Remission/Response	FEMALE	Normal	No				Right	NO			T1b	NX	M0	Stage I	G2		TUMOR FREE	Normal	NO	Complete Remission/Response		NO			NO		Normal		0	1046	0	1046	0	1046	0	1046
TCGA-B8-5553					67		Scheduled Follow-up Submission		FEMALE	Normal	No			Normal	Left				T1b	N0	M0	Stage I	G2		TUMOR FREE	Normal	NO								Normal		0	435	0	435	NA	NA	0	435
TCGA-B8-A54D					69		Scheduled Follow-up Submission	Complete Remission/Response	MALE		No	210		Normal	Left	NO			T3a	NX	M0	Stage III	G2		TUMOR FREE		NO	Complete Remission/Response		NO	Normal	1970	NO	3			0	830	0	830	0	830	0	830
TCGA-B8-A54E					62		Scheduled Follow-up Submission	Complete Remission/Response	FEMALE		No	450		Normal	Right	NO		50	T1b	NX	M0	Stage I	G3		TUMOR FREE		NO	Complete Remission/Response		NO	Normal		NO	2			0	909	0	909	0	909	0	909
TCGA-B8-A54F					49		Scheduled Follow-up Submission	Complete Remission/Response	FEMALE		No	570		Normal	Left	NO		30	T1a	NX	M0	Stage I	G2		TUMOR FREE		NO	Complete Remission/Response		NO	Normal		NO	2			0	519	0	519	0	519	0	519
TCGA-B8-A54G					50		Scheduled Follow-up Submission	Complete Remission/Response	MALE		No	320			Right	NO		7	T1a	NX	M0	Stage I	G3		TUMOR FREE		NO	Complete Remission/Response		NO			NO	3			0	53	0	53	0	53	0	53
TCGA-B8-A54H					69		Scheduled Follow-up Submission		FEMALE		No	330			Left	NO	0		T2a	N0	M0	Stage II	G3		TUMOR FREE		YES	Complete Remission/Response		NO	Normal		NO	1			0	256	0	256	0	256	0	256
TCGA-B8-A54I					48		Scheduled Follow-up Submission		MALE		No	260			Left	NO			T1b	NX	M0	Stage I	G3		TUMOR FREE		NO	Complete Remission/Response		NO	Normal		NO	1			0	150	0	150	0	150	0	150
TCGA-B8-A54J					60		Scheduled Follow-up Submission	Complete Remission/Response	MALE	Low	No	710			Right	NO			T2a	NX	M0	Stage II	G2		TUMOR FREE		NO	Complete Remission/Response		NO			NO	1			0	528	0	528	0	528	0	528
TCGA-B8-A54K					61		Scheduled Follow-up Submission	Complete Remission/Response	MALE		No	310			Right	NO			T1a	NX	M0	Stage I	G1		TUMOR FREE		NO	Complete Remission/Response		NO			NO	1			0	469	0	469	0	469	0	469
TCGA-B8-A7U6					54		Scheduled Follow-up Submission	Complete Remission/Response	FEMALE		No	190			Left	NO			T1a	NX	M0	Stage I	G3		TUMOR FREE		NO	Complete Remission/Response		NO			NO	1			0	495	0	495	0	495	0	495
TCGA-B8-A8YJ					60		Scheduled Follow-up Submission	Complete Remission/Response	FEMALE	Normal	No	330			Right	NO		10	T1b	NX	M0	Stage I	G2		TUMOR FREE	Normal	NO	Complete Remission/Response		NO		1993	NO	3	Normal		0	431	0	431	0	431	0	431
TCGA-BP-4158					69				MALE	Low	No				Right		0		T1b	N0	M0	Stage I	G2		TUMOR FREE	Low	YES				Normal				Normal		0	3377	0	3377	NA	NA	0	3377
TCGA-BP-4159			NO		70				MALE	Normal	No				Right		0		T1b	N0	M0	Stage I	G2		WITH TUMOR	Normal	YES				Low				Elevated		1	2601	1	2601	NA	NA	1	2352
TCGA-BP-4160					67				MALE	Low	No				Left		0		T3a	N0	M0	Stage III	G2		TUMOR FREE	Normal	YES				Normal				Normal		0	2881	0	2881	NA	NA	0	2881
TCGA-BP-4161	YES	NO	NO	NO	74				MALE	Low	No				Right				T1b	NX	M0	Stage I	G3		WITH TUMOR	Normal	NO				Low				Elevated		0	2746	0	2746	NA	NA	1	2685
TCGA-BP-4162					65				FEMALE	Low	No				Right		0		T1b	N0	M0	Stage I	G2		TUMOR FREE	Normal	YES				Low				Elevated		0	3074	0	3074	NA	NA	0	3074
TCGA-BP-4163					60				FEMALE	Low	No				Right		0		T3a	N0	M0	Stage III	G3		TUMOR FREE	Elevated	YES				Normal				Normal		0	2839	0	2839	NA	NA	0	2839
TCGA-BP-4164					51				FEMALE	Low	No			Normal	Left				T3a	NX	M0	Stage III	G2		TUMOR FREE	Elevated	NO				Elevated				Normal		1	992	0	992	NA	NA	0	992
TCGA-BP-4165	NO	YES	NO	NO	64				FEMALE	Low	No				Right		0		T1b	N0	M0	Stage I	G1		WITH TUMOR	Normal	YES				Low				Elevated		0	3037	0	3037	NA	NA	1	1049
TCGA-BP-4166					69				MALE	Low	No				Left		0		T3a	N0	M0	Stage III	G3		TUMOR FREE	Normal	YES				Low				Elevated		0	13	0	13	NA	NA	0	13
TCGA-BP-4167					59				MALE	Low	No				Right				T3a	NX	M0	Stage III	G2		TUMOR FREE	Normal	NO				Low				Elevated		0	2718	0	2718	NA	NA	0	2718
TCGA-BP-4169	YES	NO	NO	NO	76				FEMALE	Low	No				Right		0		T2	N0	M0	Stage II	G2		WITH TUMOR	Normal	YES				Low				Elevated		1	701	1	701	NA	NA	1	78
TCGA-BP-4170					72				FEMALE	Low	No				Left		0		T1b	N0	M0	Stage I	G2		TUMOR FREE	Normal	YES				Low				Elevated		1	2343	0	2343	NA	NA	0	2343
TCGA-BP-4173					47				MALE	Low	No				Right		0		T2	N0	M0	Stage II	G3		TUMOR FREE	Normal	YES				Normal				Normal		0	1893	0	1893	NA	NA	0	1893
TCGA-BP-4174					49				MALE	Low	No				Right		0		T2	N0	M0	Stage II	G3		TUMOR FREE	Normal	YES				Low				Elevated		0	1879	0	1879	NA	NA	0	1879
TCGA-BP-4176					64				MALE	Normal	No				Right				T1b	NX	M0	Stage I	G2		TUMOR FREE	Normal	NO				Low				Elevated		0	1955	0	1955	NA	NA	0	1955
TCGA-BP-4177					65				MALE	Normal	No				Right				T1a	NX	M0	Stage I	G2		TUMOR FREE	Low	NO				Low				Normal		0	1670	0	1670	NA	NA	0	1670
TCGA-BP-4325					64				FEMALE	Normal	No				Left				T1b	N0	M0	Stage I	G2		TUMOR FREE	Normal	NO				Low				Elevated		0	2964	0	2964	NA	NA	0	2964
TCGA-BP-4326	NO	YES	NO	NO	53				FEMALE	Low	No				Left		0		T1b	N0	M0	Stage I	G2		WITH TUMOR	Elevated	YES				Low				Elevated		1	1625	1	1625	NA	NA	1	958
TCGA-BP-4327					75				FEMALE	Low	No				Right		0		T2	N0	M0	Stage II	G2		TUMOR FREE	Elevated	YES				Low				Normal		1	109	0	109	NA	NA	0	109
TCGA-BP-4329	NO	YES	NO	NO	75				MALE	Low	No				Right		0		T3a	N0	M0	Stage III	G2		WITH TUMOR	Normal	YES				Low				Normal		1	845	1	845	NA	NA	1	134
TCGA-BP-4330					60				FEMALE	Normal	No				Left		0		T3a	N0	M0	Stage III	G2		TUMOR FREE	Normal	YES				Low				Elevated		0	1888	0	1888	NA	NA	0	1888
TCGA-BP-4331					52				MALE	Low	No				Left				T1a	N0	M0	Stage I	G2		TUMOR FREE	Low	NO				Normal				Normal		1	2454	0	2454	NA	NA	0	2454
TCGA-BP-4332					36				MALE	Low	No				Left				T3a	N0	M0	Stage III	G2		TUMOR FREE	Normal	NO				Low				Elevated		0	1133	0	1133	NA	NA	0	1133
TCGA-BP-4334	YES	YES	NO	NO	56				MALE	Low	No				Right		0		T3a	N0	M0	Stage III	G3		WITH TUMOR	Normal	YES				Low				Elevated		1	645	1	645	NA	NA	1	442
TCGA-BP-4335	NO	NO	NO	NO	65				FEMALE	Low	No				Left				T3a	N0	M1	Stage IV	G3		WITH TUMOR	Elevated	NO				Low				Elevated		1	475	1	475	NA	NA	1	160
TCGA-BP-4337					76				FEMALE	Normal	No				Left		0		T3b	N0	M0	Stage III	G4		TUMOR FREE	Elevated	YES				Normal				Normal		1	2	0	2	NA	NA	0	2
TCGA-BP-4338	YES	NO	NO	NO	43				MALE	Low	No				Left				T1b	N0	M0	Stage I	G3		WITH TUMOR	Normal	NO				Low				Elevated		0	2859	0	2859	NA	NA	1	1757
TCGA-BP-4340					70				FEMALE	Low	No				Right				T1b	N0	M0	Stage I	G2		TUMOR FREE	Low	NO				Low				Normal		1	562	0	562	NA	NA	0	562
TCGA-BP-4341					67				MALE	Low	No				Left				T3a	NX	M0	Stage III	G2		WITH TUMOR	Normal	NO				Low				Elevated		1	1589	1	1589	NA	NA	1	1589
TCGA-BP-4342	YES	NO	NO	NO	79				MALE	Low	Yes				Left		0		T2	N0	M0	Stage II	G3		WITH TUMOR	Low	YES								Normal		1	2256	1	2256	NA	NA	1	240
TCGA-BP-4343	NO	NO	NO	NO	64				MALE	Low	No				Right		0		T3a	N0	M0	Stage III	G3		WITH TUMOR	Normal	YES				Low				Elevated		1	1912	1	1912	NA	NA	1	330
TCGA-BP-4344					75				FEMALE	Low	Yes				Right				T1a	NX	M0	Stage I	G2		TUMOR FREE	Normal	NO				Low				Elevated		0	1666	0	1666	NA	NA	0	1666
TCGA-BP-4345					62				MALE	Normal	No				Right		0		T3b	N0	M0	Stage III	G3		TUMOR FREE	Normal	YES				Low				Normal		0	1516	0	1516	NA	NA	0	1516
TCGA-BP-4346					57				MALE	Low	No				Right		0		T3b	N0	M0	Stage III	G3		TUMOR FREE	Normal	YES				Low				Elevated		1	1493	0	1493	NA	NA	0	1493
TCGA-BP-4347					74				MALE	Low	No				Right				T3b	NX	M0	Stage III	G2		TUMOR FREE	Normal	NO				Low				Elevated		0	1367	0	1367	NA	NA	0	1367
TCGA-BP-4349					68				FEMALE	Low	No				Left				T1a	NX	M0	Stage I	G2			Normal	NO				Low				Normal		0	372	0	372	NA	NA	0	372
TCGA-BP-4351	NO	NO	NO	NO	51				FEMALE	Low	No				Left		0		T3a	N0	M0	Stage III	G2		WITH TUMOR	Normal	YES				Low				Normal		0	970	0	970	NA	NA	1	873
TCGA-BP-4352	NO	NO	NO	YES	74				FEMALE	Low	No				Right		0		T3b	N0	M1	Stage IV	G4		WITH TUMOR	Normal	YES				Normal				Elevated		1	344	1	344	NA	NA	1	13
TCGA-BP-4353					61				MALE	Normal	Yes				Left				T1	N0	M0	Stage I	G2		TUMOR FREE	Normal	NO				Low				Normal		1	375	0	375	NA	NA	0	375
TCGA-BP-4354	NO	YES	NO	NO	40				MALE	Low	Yes			Normal	Left		1		T4	N1	M1	Stage IV	G4		WITH TUMOR	Normal	YES				Normal				Normal		1	1034	1	1034	NA	NA	1	685
TCGA-BP-4355		NO	NO	NO	59				FEMALE	Low	No				Left				T3a	NX	M0	Stage III	G4			Normal	NO				Low				Elevated		1	953	NA	953	NA	NA	0	953
TCGA-BP-4756					62				FEMALE	Normal	No				Right		0		T1b	N0	M0	Stage I	G2		TUMOR FREE	Normal	YES				Low				Elevated		0	374	0	374	NA	NA	0	374
TCGA-BP-4758					40				MALE	Low	No				Right				T1a	NX	M0	Stage I	G2		TUMOR FREE	Normal	NO				Low				Elevated		0	2208	0	2208	NA	NA	0	2208
TCGA-BP-4759					50				MALE	Normal	No				Left				T1a	NX	M0	Stage I	G2		TUMOR FREE	Normal	NO				Low				Elevated		0	2372	0	2372	NA	NA	0	2372
TCGA-BP-4760	NO	NO	NO	NO	69				MALE	Normal	No				Left				T1a	NX	M0	Stage I	G2		WITH TUMOR	Normal	NO				Low				Elevated		0	2361	0	2361	NA	NA	1	1457
TCGA-BP-4761					57				MALE	Low	No				Right		2		T3a	N1	M0	Stage III	G4		TUMOR FREE	Normal	YES				Low				Elevated		0	182	0	182	NA	NA	0	182
TCGA-BP-4762					42				MALE	Low	No				Left				T1a	NX	M0	Stage I	G3		TUMOR FREE	Normal	NO				Low				Elevated		1	1343	0	1343	NA	NA	0	1343
TCGA-BP-4763					79				FEMALE	Low	No				Right				T1a	NX	M0	Stage I	G2		TUMOR FREE	Normal	NO				Low				Elevated		1	1270	0	1270	NA	NA	0	1270
TCGA-BP-4765					43				MALE	Normal	No				Right				T1a	NX	M0	Stage I	G2		TUMOR FREE	Normal	NO				Low				Elevated		0	2184	0	2184	NA	NA	0	2184
TCGA-BP-4766					43				FEMALE	Low	No				Right				T1a	NX	M0	Stage I	G3		TUMOR FREE	Normal	NO				Low				Elevated		0	1462	0	1462	NA	NA	0	1462
TCGA-BP-4768					72				FEMALE	Low	No				Left		0		T1a	N0	M0	Stage I	G2		TUMOR FREE	Low	YES				Low				Normal		0	400	0	400	NA	NA	0	400
TCGA-BP-4769					63				MALE	Low	No				Left				T1a	NX	M0	Stage I	G2		TUMOR FREE	Normal	NO				Normal				Normal		0	1876	0	1876	NA	NA	0	1876
TCGA-BP-4770	NO	YES	NO	NO	73				FEMALE	Low	No			Normal	Left		0		T4	N0	M0	Stage IV	G4		WITH TUMOR	Normal	YES				Low				Normal		1	329	1	329	NA	NA	1	169
TCGA-BP-4771	NO	NO	NO	NO	62				MALE	Normal	Yes				Right		0		T3a	N0	M1	Stage IV	G4		WITH TUMOR	Normal	YES				Low				Normal		1	162	1	162	NA	NA	1	23
TCGA-BP-4774					57				FEMALE	Normal	No				Right				T1a	NX	M0	Stage I	G2		TUMOR FREE	Normal	NO				Low				Normal		0	1885	0	1885	NA	NA	0	1885
TCGA-BP-4775					55				FEMALE	Low	No				Left				T1a	NX	M0	Stage I	G2		TUMOR FREE	Normal	NO				Low				Elevated		0	1843	0	1843	NA	NA	0	1843
TCGA-BP-4776					52				MALE	Normal	No				Left				T1a	NX	M0	Stage I	G2		TUMOR FREE	Normal	NO				Low				Elevated		0	411	0	411	NA	NA	0	411
TCGA-BP-4777					46				MALE	Low	No				Right				T1a	NX	M0	Stage I	G3		TUMOR FREE	Normal	NO				Low				Elevated		0	1731	0	1731	NA	NA	0	1731
TCGA-BP-4781	NO	NO	NO	NO	78				MALE	Low	No				Right				T1a	NX	M0	Stage I	G3		TUMOR FREE	Low	NO				Low				Normal		0	2080	0	2080	NA	NA	0	2080
TCGA-BP-4782	NO	NO	NO	NO	55				FEMALE	Low	No				Left				T1a	NX	M0	Stage I	G2		TUMOR FREE	Normal	NO				Low				Elevated		0	354	0	354	NA	NA	0	354
TCGA-BP-4784	NO	NO	NO	NO	67				FEMALE	Normal	No			Normal	Right				T1a	NX	M0	Stage I	G2		TUMOR FREE	Normal	NO				Normal				Normal		0	1854	0	1854	NA	NA	0	1854
TCGA-BP-4787	NO	NO	NO	NO	59				FEMALE	Low	No			Normal	Left		0		T3a	N0	M1	Stage IV	G4		WITH TUMOR	Elevated	YES				Normal				Normal		1	480	1	480	NA	NA	1	259
TCGA-BP-4789	NO	NO	NO	NO	48				MALE	Normal	No				Right				T1a	NX	M0	Stage I	G2		TUMOR FREE	Normal	NO				Normal				Normal		0	1489	0	1489	NA	NA	0	1489
TCGA-BP-4790	NO	NO	NO	NO	76				MALE	Normal	No				Right				T1a	NX	M0	Stage I	G2		TUMOR FREE	Normal	NO				Normal				Normal		1	1111	0	1111	NA	NA	0	1111
TCGA-BP-4795	NO	NO	NO	NO	74				FEMALE	Low	No				Right		0		T1a	N0	M0	Stage I	G2		TUMOR FREE	Normal	YES				Low				Elevated		0	620	0	620	NA	NA	0	620
TCGA-BP-4797	NO	NO	NO	NO	34				MALE	Normal	No				Right		0		T3b	N0	M0	Stage III	G3		TUMOR FREE	Normal	YES				Normal				Normal		0	1107	0	1107	NA	NA	0	1107
TCGA-BP-4798	NO	NO	NO	NO	74				MALE	Low	No				Left		0		T3b	N0	M1	[Discrepancy]	G4		WITH TUMOR	Elevated	YES				Normal				Normal		1	334	1	334	NA	NA	1	334
TCGA-BP-4799	NO	NO	NO	NO	70				MALE	Normal	No				Right		0		T3b	N0	M0	Stage III	G3		WITH TUMOR	Normal	YES				Normal				Elevated		1	1133	1	1133	NA	NA	1	352
TCGA-BP-4801					57				MALE	Low	No				Left				T1a	NX	M0	Stage I	G2		TUMOR FREE	Normal	NO				Low				Elevated		0	1124	0	1124	NA	NA	0	1124
TCGA-BP-4803					79		Scheduled Follow-up Submission		MALE	Low	No				Right				T3a	NX	M0	Stage III	G3		TUMOR FREE	Normal	NO				Low				Elevated		0	204	0	204	NA	NA	0	204
TCGA-BP-4804	YES	NO	NO	NO	59		Additional New Tumor Event		MALE	Low	No				Right				T1b	NX	M0	Stage I	G2		WITH TUMOR	Normal	NO				Low				Elevated		0	1459	0	1459	NA	NA	1	295
TCGA-BP-4807					42				MALE	Normal	No				Right				T1a	NX	M0	Stage I	G3		TUMOR FREE	Normal	NO				Normal				Normal		0	211	0	211	NA	NA	0	211
TCGA-BP-4959					49				MALE	Low	No				Right				T1b	NX	M0	Stage I	G3		TUMOR FREE	Normal	NO				Low				Elevated		0	2660	0	2660	NA	NA	0	2660
TCGA-BP-4960					46				MALE	Low	No				Left		0		T2	N0	M0	Stage II	G3		TUMOR FREE	Normal	YES				Low				Normal		0	2172	0	2172	NA	NA	0	2172
TCGA-BP-4961					47				MALE	Low	No				Right				T1a	NX	M0	Stage I	G2		TUMOR FREE	Normal	NO				Low				Elevated		0	1935	0	1935	NA	NA	0	1935
TCGA-BP-4962					58				MALE	Low	No				Left				T2	NX	M0	Stage II	G2		TUMOR FREE	Normal	NO				Low				Elevated		0	1785	0	1785	NA	NA	0	1785
TCGA-BP-4963					63				MALE	Low	No				Left				T1b	NX	M0	Stage I	G3		TUMOR FREE	Normal	NO				Low				Elevated		0	1834	0	1834	NA	NA	0	1834
TCGA-BP-4964					54				FEMALE	Low	No				Right		0		T1a	N0	M0	Stage I	G2		TUMOR FREE	Normal	YES				Low				Elevated		0	1862	0	1862	NA	NA	0	1862
TCGA-BP-4965					46				MALE	Normal	Yes				Left				T1a	NX	M0	Stage I	G2		TUMOR FREE	Normal	NO				Normal				Normal		0	1871	0	1871	NA	NA	0	1871
TCGA-BP-4967					76				MALE	Low	No				Right		0		T3a	N0	M0	Stage III	G2		TUMOR FREE	Normal	YES				Low				Elevated		0	205	0	205	NA	NA	0	205
TCGA-BP-4968					40				MALE	Low	No				Right		0		T1b	N0	M0	Stage I	G3		TUMOR FREE	Normal	YES				Low				Elevated		0	1746	0	1746	NA	NA	0	1746
TCGA-BP-4969					63				FEMALE	Normal	No				Right				T1a	NX	M0	Stage I	G2		TUMOR FREE	Normal	NO				Low				Elevated		0	1794	0	1794	NA	NA	0	1794
TCGA-BP-4970					44				MALE	Normal	No				Right		2		T1a	N1	M0	Stage III	G3		TUMOR FREE	Low	YES				Low				Normal		0	433	0	433	NA	NA	0	433
TCGA-BP-4971					40				MALE	Low	No				Right		0		T3a	N0	M0	Stage III	G3		TUMOR FREE	Low	YES				Low				Normal		0	1487	0	1487	NA	NA	0	1487
TCGA-BP-4972					43				FEMALE	Normal	No				Left				T3a	NX	M0	Stage III	G3		TUMOR FREE	Normal	NO				Low				Elevated		0	1502	0	1502	NA	NA	0	1502
TCGA-BP-4973					47				MALE	Normal	No				Right				T3a	NX	M0	Stage III	G3		TUMOR FREE	Normal	NO				Low				Elevated		0	1384	0	1384	NA	NA	0	1384
TCGA-BP-4974	YES	NO	NO	NO	58				MALE	Low	No				Right		0		T3a	N0	M1	Stage IV	G4		WITH TUMOR	Normal	YES				Low				Elevated		1	211	1	211	NA	NA	1	35
TCGA-BP-4975					40				MALE	Normal	No				Right				T1b	NX	M0	Stage I	G3		TUMOR FREE	Normal	NO				Low				Elevated		0	1433	0	1433	NA	NA	0	1433
TCGA-BP-4976					77				MALE	Low	No				Right				T1a	NX	M0	Stage I	G3		TUMOR FREE	Normal	NO				Low				Normal		0	1632	0	1632	NA	NA	0	1632
TCGA-BP-4977					57				MALE	Normal	No				Left				T1b	NX	M0	Stage I	G3		TUMOR FREE	Normal	NO				Normal				Elevated		0	454	0	454	NA	NA	0	454
TCGA-BP-4981					75				FEMALE	Normal	No				Right				T3a	NX	M0	Stage III	G3		TUMOR FREE	Low	NO				Low				Elevated		1	1097	0	1097	NA	NA	0	1097
TCGA-BP-4982					42				MALE	Low	No				Left				T1b	NX	M0	Stage I	G3		TUMOR FREE	Normal	NO				Low				Elevated		0	1014	0	1014	NA	NA	0	1014
TCGA-BP-4983					67				FEMALE	Low	No				Right				T3a	NX	M0	Stage III	G4		TUMOR FREE	Normal	NO				Low				Elevated		0	1413	0	1413	NA	NA	0	1413
TCGA-BP-4985	NO	YES	NO	NO	72				MALE	Normal	No				Left		0		T3a	N0	M0	Stage III	G4		WITH TUMOR	Normal	YES				Low				Elevated		1	952	1	952	NA	NA	1	205
TCGA-BP-4986					75				MALE	Low	Yes				Right		0		T1a	N0	M0	Stage I	G3		TUMOR FREE	Normal	YES				Low				Elevated		0	785	0	785	NA	NA	0	785
TCGA-BP-4987					41				FEMALE	Low	No				Left				T1b	NX	M0	Stage I	G2		TUMOR FREE	Normal	NO				Low				Elevated		0	1124	0	1124	NA	NA	0	1124
TCGA-BP-4988					72				MALE	Low	No				Right		0		T1a	N0	M0	Stage I	G2		TUMOR FREE	Low	YES				Low				Elevated		1	828	0	828	NA	NA	0	828
TCGA-BP-4989					58				MALE	Low	No				Right		0		T3a	N0	M0	Stage III	G3		TUMOR FREE	Normal	YES				Low				Elevated		0	118	0	118	NA	NA	0	118
TCGA-BP-4991					54				MALE	Low	No				Right				T1a	NX	M0	Stage I	G2		TUMOR FREE	Normal	NO				Low				Elevated		0	1413	0	1413	NA	NA	0	1413
TCGA-BP-4992					66				MALE	Low	No				Left				T1b	NX	M0	Stage I	G4		TUMOR FREE	Normal	NO				Low				Normal		0	501	0	501	NA	NA	0	501
TCGA-BP-4993					58				MALE	Low	No				Left				T1a	NX	M0	Stage I	G3		TUMOR FREE	Normal	NO				Low				Normal		0	177	0	177	NA	NA	0	177
TCGA-BP-4994					54				MALE	Low	No				Left				T1a	NX	M0	Stage I	G3		TUMOR FREE	Normal	NO				Low				Elevated		0	1308	0	1308	NA	NA	0	1308
TCGA-BP-4995					68				MALE	Low	No				Right		0		T1b	N0	M0	Stage I	G3		TUMOR FREE	Normal	YES				Low				Elevated		0	1371	0	1371	NA	NA	0	1371
TCGA-BP-4998					49				MALE	Low	No				Right				T1a	NX	M0	Stage I	G3		TUMOR FREE	Normal	NO				Low				Normal		0	932	0	932	NA	NA	0	932
TCGA-BP-4999					56				MALE	Normal	No				Left				T1a	NX	M0	Stage I	G2		TUMOR FREE	Normal	NO				Low				Elevated		0	1266	0	1266	NA	NA	0	1266
TCGA-BP-5000					40				MALE	Normal	No				Left				T1b	NX	M0	Stage I	G3		TUMOR FREE	Normal	NO				Low				Elevated		0	563	0	563	NA	NA	0	563
TCGA-BP-5001					43				FEMALE	Low	No				Right				T1b	NX	M0	Stage I	G2		TUMOR FREE	Normal	NO				Low				Elevated		0	1177	0	1177	NA	NA	0	1177
TCGA-BP-5004					53				MALE	Low	No				Right				T1a	NX	M0	Stage I	G3		TUMOR FREE	Normal	NO				Low				Elevated		0	1126	0	1126	NA	NA	0	1126
TCGA-BP-5006					61				MALE	Low	No				Left		0		T1a	N0	M0	Stage I	G2		TUMOR FREE	Normal	YES				Low				Elevated		0	840	0	840	NA	NA	0	840
TCGA-BP-5007					45				MALE	Normal	No				Left		0		T2	N0	M0	Stage II	G2		TUMOR FREE	Normal	YES				Normal				Elevated		0	1140	0	1140	NA	NA	0	1140
TCGA-BP-5008					46				MALE	Low	No				Right				T1a	NX	M0	Stage I	G2		TUMOR FREE	Normal	NO				Low				Elevated		0	1071	0	1071	NA	NA	0	1071
TCGA-BP-5009	NO	YES	NO	NO	52				MALE	Low	No				Left				T1b	NX	M0	Stage I	G3		WITH TUMOR	Normal	NO				Low				Elevated		1	1092	1	1092	NA	NA	1	324
TCGA-BP-5010	NO	NO	NO	NO	63				MALE	Low	No				Right		0		T3a	N0	M0	Stage III	G4		WITH TUMOR	Normal	YES				Low				Low		1	878	1	878	NA	NA	1	582
TCGA-BP-5168					75				MALE	Low	No			Elevated	Right				T1a	NX	M0	Stage I	G2		TUMOR FREE	Normal	NO				Low				Elevated		1	1463	0	1463	NA	NA	0	1463
TCGA-BP-5169					70				MALE	Low	No				Left		0		T1b	N0	M0	Stage I	G4		TUMOR FREE	Normal	YES				Low				Elevated		0	193	0	193	NA	NA	0	193
TCGA-BP-5170					55				MALE	Normal	No				Right				T1a	NX	M0	Stage I	G2		TUMOR FREE	Normal	NO				Low				Elevated		0	2412	0	2412	NA	NA	0	2412
TCGA-BP-5173					75				MALE	Low	No				Right				T1a	NX	M0	Stage I	G2		TUMOR FREE	Normal	NO				Low				Elevated		1	62	0	62	NA	NA	0	62
TCGA-BP-5174					45				FEMALE	Low	No				Left				T1a	NX	M0	Stage I	G2		TUMOR FREE	Normal	NO				Low				Elevated		0	2257	0	2257	NA	NA	0	2257
TCGA-BP-5175					60				MALE	Low	No				Right				T1a	NX	M0	Stage I	G3		TUMOR FREE	Normal	NO				Low				Elevated		0	932	0	932	NA	NA	0	932
TCGA-BP-5176					78				FEMALE	Normal	No				Left				T1a	NX	M0	Stage I	G2		TUMOR FREE	Normal	NO				Low				Elevated		1	1590	0	1590	NA	NA	0	1590
TCGA-BP-5177					46				FEMALE	Low	No			Elevated	Right				T1a	NX	M0	Stage I	G3		TUMOR FREE	Elevated	NO				Low				Elevated		0	293	0	293	NA	NA	0	293
TCGA-BP-5178	NO	NO	NO	NO	71				MALE	Low	No			Elevated	Right		0		T3a	NX	M1	Stage IV	G4		WITH TUMOR	Normal	YES				Low				Elevated		1	1912	1	1912	NA	NA	1	396
TCGA-BP-5180					53				MALE	Low	No				Right				T1a	NX	M0	Stage I	G2		TUMOR FREE	Normal	NO				Low				Elevated		0	2263	0	2263	NA	NA	0	2263
TCGA-BP-5181					58				FEMALE	Low	No				Left				T1b	NX	M0	Stage I	G2		TUMOR FREE	Low	NO				Low				Normal		0	1495	0	1495	NA	NA	0	1495
TCGA-BP-5182					56				MALE	Normal	No				Left		0		T1a	N0	M0	Stage I	G3		TUMOR FREE	Normal	YES				Low				Elevated		0	1165	0	1165	NA	NA	0	1165
TCGA-BP-5183	NO	NO	NO	YES	57				MALE	Normal	No				Left				T3a	NX	M0	Stage III	G3		TUMOR FREE	Low	NO				Low				Normal		0	1291	0	1291	NA	NA	1	485
TCGA-BP-5184					54				MALE	Low	No				Left				T1a	NX	M0	Stage I	G3		TUMOR FREE	Normal	NO				Low				Elevated		0	1133	0	1133	NA	NA	0	1133
TCGA-BP-5185	NO	NO	NO		56				MALE	Low	No				Right				T1a	NX	M0	Stage I	G3		WITH TUMOR	Normal	NO				Low				Elevated		0	1132	0	1132	NA	NA	1	736
TCGA-BP-5186					50				FEMALE	Low	No				Right		0		T1a	N0	M0	Stage I	G2		TUMOR FREE	Normal	YES				Low				Elevated		0	693	0	693	NA	NA	0	693
TCGA-BP-5187					54				MALE	Low	No				Right				T1a	NX	M0	Stage I	G2		TUMOR FREE	Normal	NO				Low				Normal		0	406	0	406	NA	NA	0	406
TCGA-BP-5189	YES	NO	NO	NO	60				MALE	Low	No				Right				T1b	NX	M0	Stage I	G4		WITH TUMOR	Low	NO				Low				Elevated		1	822	1	822	NA	NA	1	634
TCGA-BP-5190					61				MALE	Low	No				Right				T1a	NX	M0	Stage I	G3		TUMOR FREE	Normal	NO				Low				Elevated		0	1011	0	1011	NA	NA	0	1011
TCGA-BP-5191					79				MALE	Low	No				Left		0		T3a	N0	M0	Stage III	G2		TUMOR FREE	Normal	YES				Low				Elevated		0	967	0	967	NA	NA	0	967
TCGA-BP-5192					59				MALE	Normal	No				Right				T1a	NX	M0	Stage I	G2		TUMOR FREE	Low	NO				Low				Elevated		0	714	0	714	NA	NA	0	714
TCGA-BP-5194					39				MALE	Normal	No				Right				T1a	NX	M0	Stage I	G2		TUMOR FREE	Normal	NO				Low				Elevated		0	408	0	408	NA	NA	0	408
TCGA-BP-5195					75				MALE	Low	No				Left				T1a	NX	M0	Stage I	G2		TUMOR FREE	Normal	NO				Low				Elevated		0	749	0	749	NA	NA	0	749
TCGA-BP-5196					53				MALE	Low	No				Left				T1a	NX	M0	Stage I	G2		TUMOR FREE	Normal	NO				Low				Elevated		0	1018	0	1018	NA	NA	0	1018
TCGA-BP-5198					72	Elevated			MALE	Low	No				Right		0		T3b	N0	M0	Stage III	G3		TUMOR FREE	Normal	YES				Low				Elevated		0	603	0	603	NA	NA	0	603
TCGA-BP-5199					58				MALE	Low	No				Left		0		T2	N0	M0	Stage II	G4		TUMOR FREE	Normal	YES				Low				Normal		0	1355	0	1355	NA	NA	0	1355
TCGA-BP-5200			NO	NO	44				MALE	Low	No				Right				T2	NX	M0	Stage II	G4		TUMOR FREE	Normal	NO				Low				Elevated		0	1063	0	1063	NA	NA	0	1063
TCGA-BP-5201	YES	NO	NO	YES	63				MALE	Low	No				Left		0		T3b	N0	M1	Stage IV	G4		WITH TUMOR	Low	YES				Low				Normal		0	951	0	951	NA	NA	1	NA
TCGA-BP-5202					75				MALE	Low	No				Right				T3a	NX	M0	Stage III	G2		TUMOR FREE	Low	NO				Low				Elevated		0	29	0	29	NA	NA	0	29
TCGA-CJ-4634					60		Scheduled Follow-up Submission	Complete Remission/Response	FEMALE	Normal	No				Right				T1b	NX	M0	Stage I	G2		TUMOR FREE	Normal	NO	Complete Remission/Response		NO			NO	1	Normal		0	3498	0	3498	0	3498	0	3498
TCGA-CJ-4635					48				MALE	Normal	No			Elevated	Left				T1b	NX	M0	Stage I	G3	Preoperative	TUMOR FREE	Normal	NO								Normal		0	1416	0	1416	NA	NA	0	1416
TCGA-CJ-4636					51				MALE	Normal	No			Normal	Right		0		T3a	N0	M0	Stage III	G3	Preoperative	TUMOR FREE	Normal	YES				Normal				Normal		0	1924	0	1924	NA	NA	0	1924
TCGA-CJ-4637	YES	YES	NO	NO	52				FEMALE	Low	No			Normal	Left				T2b	NX	M1	Stage IV	G4	At Recurrence/Progression Of Disease	WITH TUMOR	Elevated	NO				Normal				Normal		1	2227	1	2227	NA	NA	1	1821
TCGA-CJ-4638	YES	YES	NO	NO	46				FEMALE	Low	No			Normal	Left		2		T3a	N1	M1	Stage IV	G4	At Recurrence/Progression Of Disease	WITH TUMOR	Normal	YES				Elevated				Normal		1	431	1	431	NA	NA	1	70
TCGA-CJ-4639					49		Scheduled Follow-up Submission	Complete Remission/Response	FEMALE	Normal	No				Left	NO			T2	N0	M0	Stage II	G2	Preoperative	TUMOR FREE	Normal	NO	Complete Remission/Response		NO			NO	1	Normal		0	3229	0	3229	0	3229	0	3229
TCGA-CJ-4640					49		Scheduled Follow-up Submission	Complete Remission/Response	MALE	Normal	No				Left	NO			T3a	N0	M0	Stage III	G4	Preoperative	TUMOR FREE	Normal	NO	Complete Remission/Response		NO			NO	4	Normal		0	3480	0	3480	0	3480	0	3480
TCGA-CJ-4641	YES	NO	NO	NO	55				FEMALE	Normal	No			Normal	Left				T3a	NX	M1	Stage IV	G4	At Recurrence/Progression Of Disease	WITH TUMOR	Normal	NO								Normal		1	1661	1	1661	NA	NA	1	NA
TCGA-CJ-4642					47		Scheduled Follow-up Submission	Complete Remission/Response	MALE	Low	Yes				Right	NO			T2	NX	M0	Stage II	G2		TUMOR FREE	Normal	NO	Complete Remission/Response		NO			NO	2	Normal		0	3205	0	3205	0	3205	0	3205
TCGA-CJ-4643					67				FEMALE	Low	No			Normal	Right				T2b	N0	M0	Stage II	G3	Preoperative	TUMOR FREE	Elevated	NO				Normal				Normal		0	1793	0	1793	NA	NA	0	1793
TCGA-CJ-4644	YES	YES	YES	YES	48				FEMALE	Low	No				Left				T3a	N0	M1	Stage IV	G3	At Recurrence/Progression Of Disease	WITH TUMOR	Elevated	NO								Normal		1	336	1	336	NA	NA	1	93
TCGA-CJ-4868	YES	YES	NO	YES	42				MALE		No				Left		0		T3a	N0	M1	Stage IV	G3	At Recurrence/Progression Of Disease	WITH TUMOR		YES										1	646	1	646	NA	NA	1	37
TCGA-CJ-4869	YES	NO	NO	NO	49				MALE	Normal	No				Right		3		T2	N1	M0	Stage III	G2	At Recurrence/Progression Of Disease	WITH TUMOR	Normal	YES								Normal		0	2554	0	2554	NA	NA	1	1754
TCGA-CJ-4870					58		Scheduled Follow-up Submission		FEMALE	Normal	No			Normal	Left				T3a	NX	M0	Stage III	G2	Preoperative	TUMOR FREE	Normal	NO				Normal			1	Normal		0	1498	0	1498	NA	NA	0	1498
TCGA-CJ-4871	YES	YES		YES	63				MALE	Low	No			Normal	Left				T3a	NX	M1	Stage IV	G4	At Recurrence/Progression Of Disease	TUMOR FREE	Elevated	NO				Normal				Normal		0	2423	0	2423	NA	NA	1	169
TCGA-CJ-4872	NO	NO			51				MALE	Normal	No			Normal	Right		0		T1b	N0	M0	Stage I	G4	Preoperative	TUMOR FREE	Normal	YES				Normal				Normal		0	1435	0	1435	NA	NA	0	1435
TCGA-CJ-4873	NO	NO			85				FEMALE	Normal	No			Normal	Right		0		T3a	N0	M0	Stage III	G3	Preoperative	TUMOR FREE	Normal	YES								Normal		0	2259	0	2259	NA	NA	0	2259
TCGA-CJ-4874	NO	NO			73				FEMALE	Normal	No				Left				T1b	N0	M0	Stage I	G3	Preoperative	TUMOR FREE	Normal	NO								Normal		0	2283	0	2283	NA	NA	0	2283
TCGA-CJ-4875					67		Scheduled Follow-up Submission	Progressive Disease	MALE	Low	No				Right	YES			T3a	NX	M1	Stage IV	G3		WITH TUMOR	Normal	NO	Complete Remission/Response		NO			NO	4	Normal		1	3554	1	3554	NA	NA	1	531
TCGA-CJ-4876	NO	NO			57				MALE	Low	No			Normal	Left				T2b	N0	M0	Stage II	G3	Preoperative	TUMOR FREE	Low	NO								Normal		0	1955	0	1955	NA	NA	0	1955
TCGA-CJ-4878	NO	NO	NO	NO	71				FEMALE	Normal	No			Normal	Left				T3a	NX	M0	Stage III	G2	Preoperative	TUMOR FREE	Normal	NO				Normal				Normal		0	2186	0	2186	NA	NA	0	2186
TCGA-CJ-4881	YES	YES	NO	NO	41				MALE	Normal	No			Normal	Right				T3a	NX	M0	Stage III	G3	At Recurrence/Progression Of Disease	WITH TUMOR	Normal	NO								Normal		0	2014	0	2014	NA	NA	1	1881
TCGA-CJ-4882	NO	NO	NO	NO	57				MALE	Low	No			Normal	Right		0		T3a	NX	M0	Stage III	G3	Other	TUMOR FREE	Normal	YES								Normal		0	1883	0	1883	NA	NA	0	1883
TCGA-CJ-4884	NO	NO	NO	NO	72				FEMALE	Normal	No				Right				T3a	NX	M0	Stage III	G3	Preoperative	TUMOR FREE	Normal	NO								Normal		0	1759	0	1759	NA	NA	0	1759
TCGA-CJ-4885					64		Scheduled Follow-up Submission		MALE	Low	No			Normal	Right				T3a	NX	M1	Stage IV	G3	Preoperative	TUMOR FREE	Normal	NO	Complete Remission/Response		NO			NO	3	Normal		0	3451	0	3451	NA	NA	1	2041
TCGA-CJ-4886	NO	NO	NO	NO	42				FEMALE	Normal	No			Normal	Left				T1a	NX	M0	Stage I	G3	Preoperative	TUMOR FREE	Normal	NO				Normal				Low		0	1952	0	1952	NA	NA	0	1952
TCGA-CJ-4887	YES	NO	NO	NO	48				MALE	Normal	No			Normal	Right				T3a	NX	M1	Stage IV	G3	At Recurrence/Progression Of Disease	WITH TUMOR	Normal	NO				Normal				Normal		1	932	1	932	NA	NA	1	322
TCGA-CJ-4888	YES	NO	YES	YES	59				MALE	Low	No				Left				T3a	NX	M1	Stage IV	G4	At Recurrence/Progression Of Disease	WITH TUMOR	Normal	NO								Normal		1	1567	1	1567	NA	NA	1	608
TCGA-CJ-4889	NO	NO	NO	NO	63				FEMALE	Normal	No				Left		0		T1a	NX	M0	Stage I	G4	Preoperative	TUMOR FREE	Normal	YES								Normal		0	1946	0	1946	NA	NA	0	1946
TCGA-CJ-4890					72		Scheduled Follow-up Submission	Complete Remission/Response	MALE	Low	No			Elevated	Left	YES	0		T3a	N0	M1	Stage IV	G4		TUMOR FREE	Normal	YES	Progressive Disease		NO			YES	1	Normal		0	3519	0	3519	NA	NA	1	70
TCGA-CJ-4891	NO	NO	NO	NO	57				FEMALE	Low	No			Normal	Left		0		T3c	N0	M0	Stage III	G4		TUMOR FREE	Elevated	YES								Normal		1	819	0	819	NA	NA	0	819
TCGA-CJ-4892	NO	NO	NO	NO	65				FEMALE	Normal	No			Normal	Right		0		T1b	N0	M0	Stage I	G2	Preoperative	TUMOR FREE	Normal	YES								Normal		0	1521	0	1521	NA	NA	0	1521
TCGA-CJ-4893	NO	NO	NO	NO	76				FEMALE	Normal	No			Normal	Right				T1b	NX	M0	Stage I	G3	Preoperative	TUMOR FREE	Normal	NO								Normal		0	750	0	750	NA	NA	0	750
TCGA-CJ-4894	YES	NO	NO	NO	58				MALE	Low	No				Left		0		T3a	N0	M0	Stage III	G3	At Recurrence/Progression Of Disease	WITH TUMOR	Normal	YES								Normal		1	841	1	841	NA	NA	1	158
TCGA-CJ-4895	YES	NO	NO	NO	62				MALE	Low	No			Normal	Left				T3a	NX	M1	Stage IV	G4	At Recurrence/Progression Of Disease	WITH TUMOR	Elevated	NO				Normal				Normal		1	1200	1	1200	NA	NA	1	61
TCGA-CJ-4897	NO	NO	NO	NO	79		Scheduled Follow-up Submission	Stable Disease	FEMALE	Normal	No				Right	YES			T3a	NX	M0	Stage III	G3	Preoperative	WITH TUMOR	Normal	NO	Complete Remission/Response		NO			NO	1	Normal		0	3341	0	3341	1	1423	1	1423
TCGA-CJ-4899	NO	NO	NO	NO	42				MALE	Normal	No				Left				T1b	NX	M0	Stage I	G2		TUMOR FREE	Normal	NO								Normal		0	1528	0	1528	NA	NA	0	1528
TCGA-CJ-4900	YES	NO	NO	NO	69				FEMALE	Low	Yes			Normal	Left		1		T4	N1	M1	Stage IV	G4	At Recurrence/Progression Of Disease	WITH TUMOR	Elevated	YES				Elevated				Elevated		1	1714	1	1714	NA	NA	1	1714
TCGA-CJ-4901	NO	NO	NO	NO	47				MALE	Low	No			Normal	Right				T3b	NX	M0	Stage III	G3	Preoperative	TUMOR FREE	Normal	NO								Normal		0	1450	0	1450	NA	NA	0	1450
TCGA-CJ-4902	NO	NO	NO	NO	61				MALE	Normal	No			Normal	Right				T3a	NX	M0	Stage III	G3	Preoperative	TUMOR FREE	Normal	NO								Normal		0	1520	0	1520	NA	NA	0	1520
TCGA-CJ-4903	NO	NO	NO	NO	50				MALE	Normal	No			Normal	Left				T1b	NX	M0	Stage I	G3	Preoperative	TUMOR FREE	Normal	NO				Normal				Elevated		0	1560	0	1560	NA	NA	0	1560
TCGA-CJ-4904					60		Scheduled Follow-up Submission	Stable Disease	FEMALE	Normal	No			Normal	Left	YES	0		T3a	N0	M1	Stage IV	G3		WITH TUMOR	Normal	YES	Stable Disease		NO	Normal		NO	1	Normal		0	3302	0	3302	NA	NA	1	278
TCGA-CJ-4905	NO	NO	NO	NO	62				FEMALE	Normal	No				Right				T1a	NX	M0	Stage I	G2		TUMOR FREE	Normal	NO								Normal		0	1496	0	1496	NA	NA	0	1496
TCGA-CJ-4907	NO	NO	NO	NO	58				MALE	Low	No			Normal	Right				T3b	NX	M0	Stage III	G3	Preoperative	TUMOR FREE	Normal	NO				Normal				Normal		0	1499	0	1499	NA	NA	0	1499
TCGA-CJ-4908	NO	NO	NO	NO	38				MALE	Normal	No			Normal	Right				T1a	NX	M0	Stage I	G2	Preoperative	TUMOR FREE	Normal	NO				Normal				Normal		0	1531	0	1531	NA	NA	0	1531
TCGA-CJ-4912	NO	NO	NO	NO	61				MALE		No				Left				T2	NX	M0	Stage II	G3	Preoperative	TUMOR FREE		NO										0	1657	0	1657	NA	NA	0	1657
TCGA-CJ-4913	YES	YES	NO	YES	45				FEMALE	Normal	No			Normal	Left				T3a	NX	M0	Stage III	G4		WITH TUMOR	Normal	NO				Normal				Normal		1	1173	1	1173	NA	NA	1	538
TCGA-CJ-4916	NO	NO	NO	NO	69				FEMALE		No				Right				T3a	NX	M0	Stage III	G3	Preoperative	TUMOR FREE		NO										0	1373	0	1373	NA	NA	0	1373
TCGA-CJ-4918	YES	NO	NO	NO	64				MALE	Normal	No			Normal	Left		0		T3a	N0	M1	Stage IV	G4	At Recurrence/Progression Of Disease	WITH TUMOR	Normal	YES				Elevated				Normal		1	93	1	93	NA	NA	1	33
TCGA-CJ-4920	NO	NO	NO	NO	64				FEMALE	Normal	No			Normal	Left				T1b	NX	M0	Stage I	G2	Preoperative	TUMOR FREE	Normal	NO				Normal				Normal		1	139	0	139	NA	NA	0	139
TCGA-CJ-4923	YES	NO	NO	NO	63				FEMALE	Normal	No			Normal	Left				T3a	NX	M1	Stage IV	G4	At Recurrence/Progression Of Disease	WITH TUMOR	Normal	NO								Normal		1	572	1	572	NA	NA	1	25
TCGA-CJ-5671					51		Scheduled Follow-up Submission	Complete Remission/Response	MALE	Normal	No			Normal	Left	NO			T1a	NX	M0	Stage I	G3		TUMOR FREE	Normal	NO	Complete Remission/Response		NO			NO	1	Normal		0	3987	0	3987	0	3987	0	3987
TCGA-CJ-5672					84				MALE	Normal	No			Normal	Left				T1a	NX	M0	Stage I	G3		TUMOR FREE	Normal	NO								Normal		1	2190	0	2190	NA	NA	0	2190
TCGA-CJ-5675	YES	NO			70		Scheduled Follow-up Submission	Stable Disease	MALE	Normal	No			Normal	Right	YES			T2a	NX	M0	Stage II	G3		WITH TUMOR	Normal	NO	Complete Remission/Response		NO			YES	1	Normal		0	3936	0	3936	1	900	1	900
TCGA-CJ-5676	YES	YES			47		Scheduled Follow-up Submission	Progressive Disease	MALE	Normal	No			Normal	Right	YES			T3b	NX	M0	Stage III	G3		WITH TUMOR	Normal	NO	Complete Remission/Response		NO			YES	1	Normal		0	4067	0	4067	1	2219	1	2219
TCGA-CJ-5677	YES	NO	NO	YES	54				FEMALE	Low	No			Normal	Right				T3a	NX	M1	Stage IV	G4	At Recurrence/Progression Of Disease	WITH TUMOR	Normal	NO				Normal				Normal		1	782	1	782	NA	NA	1	288
TCGA-CJ-5678	YES	NO	YES	NO	62				MALE	Normal	No				Left		0		T2b	N0	M1	Stage IV	G3	At Recurrence/Progression Of Disease	WITH TUMOR	Normal	YES								Normal		1	574	1	574	NA	NA	1	399
TCGA-CJ-5679	YES	YES	YES	NO	73				MALE	Low	No			Normal	Left				T3b	NX	M0	Stage III	G4	At Recurrence/Progression Of Disease	WITH TUMOR	Normal	NO								Normal		1	679	1	679	NA	NA	1	595
TCGA-CJ-5680	YES	YES	NO	NO	65				FEMALE	Normal	No			Normal	Right				T3a	NX	M1	Stage IV	G4	At Recurrence/Progression Of Disease	WITH TUMOR	Normal	NO				Normal				Normal		1	768	1	768	NA	NA	1	153
TCGA-CJ-5681	YES	YES	NO	NO	44				FEMALE	Low	No			Elevated	Left				T3a	NX	M1	Stage IV	G3	At Recurrence/Progression Of Disease	WITH TUMOR	Normal	NO								Normal		1	552	1	552	NA	NA	1	17
TCGA-CJ-5682					60		Scheduled Follow-up Submission	Stable Disease	MALE	Normal	No			Normal	Left	NO			T3a	NX	M1	Stage IV	G4		WITH TUMOR	Normal	NO	Stable Disease		YES	Normal		NO	4	Normal		0	3736	0	3736	NA	NA	1	55
TCGA-CJ-5683	NO	NO	NO	NO	78				MALE	Low	No				Right				T1b	NX	M0	Stage I	G3		TUMOR FREE	Normal	NO								Normal		0	1889	0	1889	NA	NA	0	1889
TCGA-CJ-5684	NO	NO	NO	NO	61				MALE	Low	No				Right				T3a	NX	M0	Stage III	G2		TUMOR FREE		NO								Elevated		0	2231	0	2231	NA	NA	0	2231
TCGA-CJ-5686	NO	NO	NO	NO	59				FEMALE	Normal	No				Left				T1b	NX	M0	Stage I	G3		TUMOR FREE	Normal	NO								Normal		0	2038	0	2038	NA	NA	0	2038
TCGA-CJ-5689	NO	NO	NO	NO	90				MALE	Low	No				Left				T1b	NX	M0	Stage I	G4		TUMOR FREE	Elevated	NO								Elevated		1	1620	0	1620	NA	NA	0	1620
TCGA-CJ-6027					77		Scheduled Follow-up Submission	Complete Remission/Response	MALE	Low	No			Normal	Right	NO			T1a	NX	M0	Stage I	G4		TUMOR FREE	Normal	NO	Complete Remission/Response		NO			NO	1	Normal		1	3615	0	3615	0	3615	0	3615
TCGA-CJ-6028	YES	YES	NO	YES	58				MALE	Low	No		90	Normal	Left				T3a	NX	M1	Stage IV	G4	At Recurrence/Progression Of Disease	WITH TUMOR	Normal	NO				Elevated				Normal		1	1625	1	1625	NA	NA	1	137
TCGA-CJ-6030					65				MALE	Low	No				Left		0		T1a	N0	M0	Stage I	G3		TUMOR FREE	Normal	YES								Normal		1	2299	0	2299	NA	NA	0	2299
TCGA-CJ-6031					54				MALE	Normal	No			Normal	Right				T1b	NX	M0	Stage I	G3		TUMOR FREE	Normal	NO								Normal		0	1906	0	1906	NA	NA	0	1906
TCGA-CJ-6032					63		Scheduled Follow-up Submission	Complete Remission/Response	FEMALE	Normal	No			Normal	Right	NO			T2	NX	M0	Stage II	G3		TUMOR FREE	Normal	NO	Complete Remission/Response		NO			NO	3	Normal		0	3639	0	3639	0	3639	0	3639
TCGA-CJ-6033	YES	NO			54				FEMALE	Low	No				Right				T3a	N0	M1	Stage IV	G4	At Recurrence/Progression Of Disease	WITH TUMOR	Elevated	NO				Elevated				Normal		1	224	1	224	NA	NA	1	144
TCGA-CW-5580	YES	YES	NO	NO	73				FEMALE		No				Right				T3a	NX	M1	Stage IV	G3	Preoperative			NO										1	1964	NA	1964	NA	NA	0	1964
TCGA-CW-5581					44				MALE		No				Right				T1b	NX	M0	Stage I	G3	Preoperative	TUMOR FREE		NO										0	2799	0	2799	NA	NA	0	2799
TCGA-CW-5583					51				FEMALE		No				Right				T1a	NX	M0	Stage I	G2	Preoperative	TUMOR FREE		NO										0	2489	0	2489	NA	NA	0	2489
TCGA-CW-5584	NO	NO		NO	74				MALE		No				Right		2		T3b	N1	M0	Stage III	G3	Preoperative			YES										1	164	NA	164	NA	NA	1	102
TCGA-CW-5585	YES	NO	NO	NO	51				MALE		No				Right		0		T3b	N0	M1	Stage IV	G2	Preoperative	WITH TUMOR		YES										0	2609	0	2609	NA	NA	0	2609
TCGA-CW-5587	NO	NO	YES	NO	62				FEMALE		No				Left		0		T3b	N0	M0	Stage III	G2	Preoperative	TUMOR FREE		YES										0	2226	0	2226	NA	NA	1	2003
TCGA-CW-5588	NO	NO	NO	NO	78				FEMALE		No				Right				T1a	NX	M0	Stage I	G2	Preoperative			NO										0	2017	0	2017	NA	NA	0	2017
TCGA-CW-5589			NO	NO	52				MALE		No				Left				T1a	NX	M0	Stage I	G2	Preoperative	TUMOR FREE		NO										0	2378	0	2378	NA	NA	0	2378
TCGA-CW-5590	YES	NO	NO	NO	51				MALE		No				Right				T3a	NX	M1	Stage IV	G3	Preoperative			NO										1	1075	NA	1075	NA	NA	1	672
TCGA-CW-5591	YES	YES	NO	YES	56				MALE		No				Right		0		T3a	N0	M1	Stage IV	G2	Preoperative	WITH TUMOR		YES										0	2271	0	2271	NA	NA	0	2271
TCGA-CW-6087					61				MALE		No				Right		1		T3a	N1	M1	Stage IV	G4	Preoperative	TUMOR FREE		YES										1	41	0	41	NA	NA	0	41
TCGA-CW-6088					60		Scheduled Follow-up Submission	Stable Disease	MALE		No				Right	NO	0		T1b	N0	M0	Stage I	G2	Preoperative	TUMOR FREE		YES	Stable Disease		NO			NO				0	3222	0	3222	NA	NA	0	3222
TCGA-CW-6090					68				MALE		No				Right				T1b	NX	M0	Stage I	G3	Preoperative	TUMOR FREE		NO										0	2552	0	2552	NA	NA	1	2780
TCGA-CW-6093					73		Scheduled Follow-up Submission	Stable Disease	MALE		No				Right				T1a	NX	M0	Stage I	G1	Preoperative	TUMOR FREE		NO	Stable Disease		NO			NO				0	3146	0	3146	NA	NA	0	3146
TCGA-CW-6096					44		Scheduled Follow-up Submission	Stable Disease	FEMALE		No				Right	NO			T1a	NX	M0	Stage I	G2	Preoperative	TUMOR FREE		NO	Stable Disease		NO			NO				NA	NA	NA	NA	NA	NA	NA	NA
TCGA-CW-6097					32				MALE		No				Left				T3a	NX	M0	Stage III	G4	Preoperative	WITH TUMOR		NO										1	571	1	571	NA	NA	1	457
TCGA-CZ-4853					82		Scheduled Follow-up Submission		MALE	Low	No				Right				T1a	NX	M0	Stage I	G2		TUMOR FREE	Normal	NO				Low				Elevated		0	774	0	774	NA	NA	0	774
TCGA-CZ-4854					68				MALE	Low	No		100		Right		0		T1b	N0	M0	Stage I	G2	Other	TUMOR FREE	Low	YES				Low				Normal		1	1404	0	1404	NA	NA	0	1404
TCGA-CZ-4856					62		Scheduled Follow-up Submission		FEMALE	Normal	No		90		Left		0		T1b	N0	M0	Stage I	G2	Preoperative		Normal	YES				Low				Normal		0	18	0	18	NA	NA	0	18
TCGA-CZ-4857	NO	YES	NO	NO	56				MALE	Low	No				Right		0		T3a	N0	M1	Stage IV	G3	At Recurrence/Progression Of Disease	WITH TUMOR	Normal	YES				Low				Normal		1	1432	1	1432	NA	NA	1	188
TCGA-CZ-4858	NO	NO	NO	YES	39		Scheduled Follow-up Submission		MALE	Normal	No		100		Left				T2	NX	M0	Stage II	G4	Preoperative	WITH TUMOR	Normal	NO				Normal				Normal		1	2105	1	2105	NA	NA	1	597
TCGA-CZ-4859					59		Scheduled Follow-up Submission		FEMALE	Normal	No				Right				T1	N0	M0	Stage I	G2	Preoperative	TUMOR FREE	Normal	NO				Low				Elevated		0	1787	0	1787	NA	NA	0	1787
TCGA-CZ-4860	YES	NO	NO	NO	60				MALE	Low	No		100		Right				T4	NX	M1	Stage IV	G4	Post Secondary Therapy	WITH TUMOR	Normal	NO				Low				Normal		1	206	1	206	NA	NA	1	206
TCGA-CZ-4861	NO	NO	NO	NO	63				MALE	Normal	Yes		100		Left				T2	NX	M0	Stage II	G2	Post Secondary Therapy	WITH TUMOR	Normal	NO				Normal				Low		1	446	1	446	NA	NA	1	446
TCGA-CZ-4862					46		Scheduled Follow-up Submission		MALE	Normal	No		100		Left	NO			T1b	NX	M0	Stage I	G2	Preoperative	WITH TUMOR	Normal	NO				Low				Elevated		0	3271	0	3271	NA	NA	0	3271
TCGA-CZ-4863	NO	NO	NO	NO	51		Scheduled Follow-up Submission		FEMALE	Low	No				Left		0		T3b	N0	M0	Stage III	G3	Preoperative	TUMOR FREE	Normal	YES				Low				Elevated		0	1928	0	1928	NA	NA	0	1928
TCGA-CZ-4864	NO	NO	NO	NO	86				MALE	Low	No				Left				T2	N0	M0	Stage II	G3	Other	TUMOR FREE	Low	NO				Low				Elevated		1	2830	0	2830	NA	NA	0	2830
TCGA-CZ-4865	NO	NO	NO	NO	70				FEMALE	Normal	Yes				Left				T1a	NX	M0	Stage I	G2	Other	TUMOR FREE	Normal	NO				Normal				Low		1	166	0	166	NA	NA	0	166
TCGA-CZ-4866					79		Scheduled Follow-up Submission		FEMALE	Normal	No				Right	NO			T1	NX	M0	Stage I	G3	Preoperative	WITH TUMOR	Normal	NO				Normal				Normal		0	3267	0	3267	NA	NA	0	3267
TCGA-CZ-5451					74		Scheduled Follow-up Submission		MALE	Low	No				Left		0		T2	N0	M0	Stage II	G3	Preoperative	TUMOR FREE	Normal	YES				Low				Elevated		0	1929	0	1929	NA	NA	0	1929
TCGA-CZ-5452					69		Scheduled Follow-up Submission		MALE	Normal	No				Right		0		T2	N0	M0	Stage II	G2	Other	TUMOR FREE	Normal	YES				Normal				Normal		0	1789	0	1789	NA	NA	0	1789
TCGA-CZ-5453					67		Scheduled Follow-up Submission		MALE	Low	No				Left				T2	NX	M0	Stage II	G2	Preoperative		Normal	NO				Low			5	Elevated		1	2419	NA	2419	NA	NA	0	2419
TCGA-CZ-5454	YES	NO	NO	YES	63				MALE	Low	No				Right		0		T2	N0	M1	Stage IV	G2	Other	WITH TUMOR	Low	YES				Normal				Normal		1	722	1	722	NA	NA	1	423
TCGA-CZ-5455					63				MALE	Low	No				Right				T3b	NX	M1	Stage IV	G4	Other	WITH TUMOR	Normal	NO				Low				Normal		1	561	1	561	NA	NA	1	561
TCGA-CZ-5456					57		Scheduled Follow-up Submission		MALE	Low	No		90		Left		0		T2	N0	M0	Stage II	G3	At Recurrence/Progression Of Disease	WITH TUMOR	Normal	YES				Low				Elevated		0	2422	0	2422	NA	NA	1	951
TCGA-CZ-5457				NO	62		Scheduled Follow-up Submission	Progressive Disease	MALE	Low	No		100		Right	YES			T3a	NX	M0	Stage III	G4	Preoperative	WITH TUMOR	Normal	NO				Low				Elevated		0	2754	0	2754	NA	NA	1	174
TCGA-CZ-5458					43		Scheduled Follow-up Submission	Complete Remission/Response	MALE	Low	No				Right	NO			T3a	NX	M0	Stage III	G3		TUMOR FREE	Normal	NO				Low				Elevated		0	2789	0	2789	NA	NA	0	2789
TCGA-CZ-5459	NO	NO	NO	NO	63		Scheduled Follow-up Submission		MALE	Low	No				Right				T3b	NX	M0	Stage III	G3	Other	TUMOR FREE	Normal	NO				Normal				Normal		0	1683	0	1683	NA	NA	0	1683
TCGA-CZ-5460					55		Scheduled Follow-up Submission		MALE	Low	No				Right	NO			T3b	NX	M1	Stage IV	G2		WITH TUMOR	Normal	NO				Low				Normal		0	2873	0	2873	NA	NA	0	2873
TCGA-CZ-5461	YES	YES	NO	YES	52				MALE	Low	No				Right				T1b	NX	M1	Stage IV	G4	At Recurrence/Progression Of Disease	WITH TUMOR	Normal	NO				Low				Normal		1	330	1	330	NA	NA	1	48
TCGA-CZ-5462					83				MALE	Low	No				Right				T1b	NX	M1	Stage IV	G3	At Recurrence/Progression Of Disease	WITH TUMOR	Normal	NO				Low				Normal		1	311	1	311	NA	NA	1	311
TCGA-CZ-5463					76		Scheduled Follow-up Submission		MALE		No				Left				T2	NX	M0	Stage II	G2	Preoperative			NO										0	662	0	662	NA	NA	0	662
TCGA-CZ-5464					69		Scheduled Follow-up Submission	Complete Remission/Response	MALE	Low	No				Left	NO			T3b	NX	M1	Stage IV	G2	Preoperative	TUMOR FREE	Normal	NO								Normal		0	2128	0	2128	NA	NA	0	2128
TCGA-CZ-5465					76		Scheduled Follow-up Submission		FEMALE	Low	No		100		Left				T3b	NX	M0	Stage III	G2	Preoperative	TUMOR FREE	Normal	NO				Low			1	Normal		1	2564	0	2564	NA	NA	0	2564
TCGA-CZ-5466					67				MALE	Low	No				Right				T3a	NX	M0	Stage III	G2	Other	TUMOR FREE	Normal	NO				Normal				Elevated		0	685	0	685	NA	NA	0	685
TCGA-CZ-5467	NO	NO	NO	NO	86				FEMALE	Low	No				Right		0		T3a	N0	M0	Stage III	G4		WITH TUMOR	Normal	YES				Low			1	Normal		1	73	1	73	NA	NA	1	62
TCGA-CZ-5468	NO	NO	NO	NO	84				MALE	Low	No				Left				T3b	NX	M1	Stage IV	G4		WITH TUMOR	Normal	NO				Normal				Normal		1	59	1	59	NA	NA	1	59
TCGA-CZ-5469	YES	YES	NO	NO	41				MALE	Low	No		90		Left		0		T2	N0	M0	Stage II	G2	Other	WITH TUMOR	Normal	YES				Low			1	Elevated		1	946	1	946	NA	NA	1	110
TCGA-CZ-5470					72		Scheduled Follow-up Submission		FEMALE	Low	No				Left		0		T2	N0	M0	Stage II	G3			Normal	YES				Low				Normal		0	386	0	386	NA	NA	0	386
TCGA-CZ-5982					59		Scheduled Follow-up Submission		FEMALE		No		100		Left				T1a	NX	M0	Stage I	G2	Other	TUMOR FREE		NO										0	2439	0	2439	NA	NA	0	2439
TCGA-CZ-5984					51		Scheduled Follow-up Submission		MALE	Low	No				Left				T1b	N0	M0	Stage I	G3	Other	TUMOR FREE	Low	NO				Normal				Elevated		0	2067	0	2067	NA	NA	0	2067
TCGA-CZ-5985					58		Scheduled Follow-up Submission		MALE	Low	No				Right		0		T2	N0	M0	Stage II	G2	Preoperative	TUMOR FREE	Normal	YES				Low				Elevated		0	1997	0	1997	NA	NA	0	1997
TCGA-CZ-5986					61		Scheduled Follow-up Submission		MALE	Low	No				Left		0		T1	N0	M0	Stage I	G3	Preoperative	TUMOR FREE	Normal	YES				Low				Elevated		0	373	0	373	NA	NA	0	373
TCGA-CZ-5987	NO	YES		YES	60				MALE	Low	No				Right				T3b	NX	M1	Stage IV	G2	Preoperative	WITH TUMOR	Normal	NO				Normal			1	Normal		1	445	1	445	NA	NA	1	377
TCGA-CZ-5988					38		Scheduled Follow-up Submission		MALE	Low	No				Right				T1b	N0	M0	Stage I	G2	Preoperative	TUMOR FREE	Normal	NO				Low				Elevated		0	693	0	693	NA	NA	0	693
TCGA-CZ-5989					60		Scheduled Follow-up Submission		MALE	Low	No				Right		0		T2	N0	M0	Stage II	G2	Other	TUMOR FREE	Normal	YES				Low				Normal		0	1905	0	1905	NA	NA	0	1905
TCGA-DV-5565					59		Scheduled Follow-up Submission		MALE	Normal	No		100	Elevated	Right				T1a	NX	M0	Stage I	G2	Other	WITH TUMOR	Low	NO				Normal				Elevated		0	1329	0	1329	NA	NA	0	1329
TCGA-DV-5566					67				FEMALE	Normal	No		100	Normal	Right				T1a	NX	M0	Stage I	G2	Other	WITH TUMOR	Normal	NO				Normal				Elevated		0	1398	0	1398	NA	NA	0	1398
TCGA-DV-5567			NO	NO	40		Scheduled Follow-up Submission		FEMALE	Low	No		90	Normal	Right				T1a	NX	M0	Stage I	G2	Preoperative	WITH TUMOR	Normal	NO	Complete Remission/Response		NO	Normal		NO		Elevated		0	2004	0	2004	1	2004	1	2004
TCGA-DV-5568					26				MALE	Low	Yes		100	Normal	Right				T1a	NX	M0	Stage I	G2	Preoperative	WITH TUMOR	Normal	NO				Low				Elevated		0	370	0	370	NA	NA	0	370
TCGA-DV-5569					29				FEMALE	Low	No		90	Elevated	Right				T1a	NX	M0	Stage I	G2	Other	TUMOR FREE	Normal	NO				Low				Elevated		0	355	0	355	NA	NA	0	355
TCGA-DV-5573					41				MALE	Low	Yes		100	Normal	Right				T1a	NX	M0	Stage I	G2	Other	WITH TUMOR	Elevated	NO				Normal				Elevated		0	1130	0	1130	NA	NA	0	1130
TCGA-DV-5574	NO	NO	YES	NO	37		Scheduled Follow-up Submission	Complete Remission/Response	MALE	Low	No		100	Normal	Right	YES			T1a	NX	M0	Stage I	G2	Preoperative	WITH TUMOR	Normal	NO	Complete Remission/Response		NO	Normal		NO		Elevated		0	2016	0	2016	1	357	1	357
TCGA-DV-5575					52				FEMALE	Low	No		100	Normal	Left				T1a	NX	M0	Stage I	G2	Other	WITH TUMOR	Normal	NO				Normal				Elevated		0	1729	0	1729	NA	NA	0	1729
TCGA-DV-5576					55				FEMALE	Low	No		100	Normal	Left				T1a	NX	M0	Stage I	G2	Other	WITH TUMOR	Normal	NO				Low				Elevated		1	727	1	727	NA	NA	1	727
TCGA-DV-A4VX					59		Scheduled Follow-up Submission	Progressive Disease	MALE	Low	No	700	0	Elevated	Right		0	40	T3b	N0	M1	Stage IV	G4	Post Secondary Therapy	WITH TUMOR	Normal	YES	Progressive Disease		NO	Normal		YES	2	Normal		1	1626	1	1626	NA	NA	1	1626
TCGA-DV-A4VZ					53		Scheduled Follow-up Submission		MALE	Normal	No	220	90	Normal	Right	NO			T1a	NX	MX	Stage I	G2	Other	TUMOR FREE	Normal	NO	Complete Remission/Response		NO	Normal		NO		Normal		0	365	0	365	0	365	0	365
TCGA-DV-A4W0	NO	NO	YES		55		Scheduled Follow-up Submission	Progressive Disease	MALE	Normal	No	260	100	Normal	Left	YES		33	T1b	NX	M0	Stage I	G3	Other	WITH TUMOR	Low	NO	Partial Remission/Response		NO	Normal		NO	2	Normal	1968	0	2470	0	2470	NA	NA	1	2008
TCGA-DV-A4W0	NO	NO	YES		55		Scheduled Follow-up Submission	Progressive Disease	MALE	Normal	No	160	100	Normal	Left	YES		33	T1b	NX	M0	Stage I	G3	Other	WITH TUMOR	Low	NO	Partial Remission/Response		NO	Normal		NO	2	Normal	1968	0	2470	0	2470	NA	NA	1	2008
TCGA-EU-5904					47				FEMALE	Normal	No		90		Right				T1	NX	M0	Stage I	G1	Preoperative	TUMOR FREE	Normal	NO				Low				Elevated		0	551	0	551	NA	NA	0	551
TCGA-EU-5905					67				FEMALE	Elevated	No		100		Right				T1	NX	M0	Stage I	G3	Other	TUMOR FREE	Normal	NO				Normal				Normal		0	119	0	119	NA	NA	0	119
TCGA-EU-5906					55				MALE	Normal	No		90		Left				T1b	NX	M0	Stage I	G2	Other	TUMOR FREE	Normal	NO				Normal			1	Elevated		0	206	0	206	NA	NA	0	206
TCGA-EU-5907				NO	81				MALE	Normal	No		100		Right				T3a	NX	M0	Stage III	G3	Other	TUMOR FREE	Elevated	NO				Normal			1	Normal		0	127	0	127	NA	NA	0	127
TCGA-G6-A5PC					54				FEMALE	Normal	No	170		Normal	Left	NO	0	30	T1b	N0	M1	Stage IV	G4	Other	WITH TUMOR	Normal	YES	Progressive Disease		NO			YES	2	Elevated		1	242	1	242	NA	NA	1	242
TCGA-G6-A8L6	NO	NO		NO	55		Scheduled Follow-up Submission	Progressive Disease	MALE	Normal	No	120	90		Left	YES			T2a	NX	M1	Stage IV	G3	Other	WITH TUMOR	Elevated	NO	Progressive Disease		NO	Normal		YES	1	Normal		1	313	1	313	NA	NA	1	304
TCGA-G6-A8L7					81		Scheduled Follow-up Submission	Complete Remission/Response	FEMALE	Low	No	190	80		Right	NO	0	40	T1b	N0	MX	Stage I	G3	Other	TUMOR FREE	Normal	YES	Complete Remission/Response		NO	Low	2005	NO	4	Normal	1965	0	2133	0	2133	0	2133	0	2133
TCGA-G6-A8L8					62		Scheduled Follow-up Submission	Complete Remission/Response	FEMALE	Low	No	150	60		Right	NO			T1b	NX	MX	Stage I	G3	Other	TUMOR FREE	Normal	NO	Complete Remission/Response		NO	Normal		NO	1	Elevated		1	1091	0	1091	0	1091	0	1091
TCGA-GK-A6C7					76		Scheduled Follow-up Submission	Complete Remission/Response	FEMALE	Low	No	390			Right	NO			T1a	NX	MX	Stage I			TUMOR FREE	Low	NO	Complete Remission/Response		NO	Normal		NO	1	Normal		0	61	0	61	0	61	0	61
TCGA-MM-A563					41		Scheduled Follow-up Submission	Stable Disease	MALE	Normal	No	220			Left	NO		14	T3	NX	MX	[Discrepancy]	G2		TUMOR FREE	Normal	NO	Complete Remission/Response		NO	Normal		NO	2	Normal	1999	0	591	0	591	0	591	0	591
TCGA-MM-A564					68		Scheduled Follow-up Submission		MALE	Elevated	No	520			Right	NO			T2a	NX	MX	Stage II	G2		TUMOR FREE	Normal	NO	Complete Remission/Response		NO	Low		NO	1	Normal		0	607	0	607	0	607	0	607
TCGA-MM-A84U					58		Scheduled Follow-up Submission	Complete Remission/Response	FEMALE	Normal	No				Bilateral	NO			T1a	NX	MX	Stage I	G2		TUMOR FREE	Normal	NO	Complete Remission/Response		NO			NO	2		1996	0	700	0	700	0	700	0	700
TCGA-MW-A4EC					72		Scheduled Follow-up Submission	Complete Remission/Response	FEMALE	Low	No	110			Right	NO			T1a	NX	MX	Stage I	G2	Other	TUMOR FREE	Normal	NO	Complete Remission/Response		NO	Low		NO	1	Elevated		0	498	0	498	0	498	0	498
TCGA-T7-A92I					47		Scheduled Follow-up Submission	Complete Remission/Response	FEMALE	Normal	No	60	90		Right	NO		26	T1a	NX	MX	Stage I	G1	Other	TUMOR FREE	Normal	NO	Complete Remission/Response		NO	Low		NO	2	Elevated	1987	0	356	0	356	0	356	0	356
