# Supplementary material for: Bioinformatics analysis and experimental validation of m6A and cuproptosis-related lncRNA NFE4 in clear cell renal cell carcinoma
Source: Discov Oncol. 2024 May 26;15:187. doi: 10.1007/s12672-024-01023-y (PMC11128431; doi:10.1007/s12672-024-01023-y)
Supplement: Supplementary file 2 — Supplementary Material 2 (ZIP 46 KB) [file 12672_2024_1023_MOESM2_ESM.zip]

Archive with 73 entries (44 files):
- code/01geneexp/
- code/01geneexp/.Rhistory
- code/01geneexp/downloaddata.R
- code/02biotype/
- code/02biotype/.Rhistory
- code/02biotype/geneexpressionextration.R
- code/03cuproptosisExp/
- code/03cuproptosisExp/.Rhistory
- code/03cuproptosisExp/cuproptosisExp.R
- code/04cuproptosisLnc/
- code/04cuproptosisLnc/.Rhistory
- code/04cuproptosisLnc/cuproptosis09.cor.R
- code/05m6AExp/
- code/05m6AExp/.Rhistory
- code/05m6AExp/m6AExp.R
- code/06m6ALnc/
- code/06m6ALnc/.Rhistory
- code/06m6ALnc/m6ALnc.cor.R
- code/07ggalluvial/
- code/07ggalluvial/.Rhistory
- code/07ggalluvial/ggalluvial.R
- code/08intersect/
- code/08intersect/.Rhistory
- code/08intersect/intersect.R
- code/09mergeTime/
- code/09mergeTime/.Rhistory
- code/09mergeTime/cuproptosis13.mergeTime.R
- code/10model/
- code/10model/model.R
- code/11cliStat/
- code/11cliStat/.Rhistory
- code/11cliStat/cliStat.R
- code/12corplot/
- code/12corplot/.Rhistory
- code/12corplot/corplot.R
- code/13survival/
- code/13survival/.Rhistory
- code/13survival/survial.R
- code/14PFS/
- code/14PFS/.Rhistory
- code/14PFS/PFS.R
- code/15riskPlot/
- code/15riskPlot/.Rhistory
- code/15riskPlot/riskPlot.R
- code/16indep/
- code/16indep/indep.R
- code/18ROC/
- code/18ROC/ROC.R
- code/19C-index/
- code/19C-index/C-index.R
- code/20Nomo/
- code/20Nomo/Nomo.R
- code/21cliGroupSur/
- code/21cliGroupSur/cliGroupSur.R
- code/22PCA/
- code/22PCA/PCA.R
- code/23riskDiff/
- code/23riskDiff/.Rhistory
- code/23riskDiff/riskDiff.R
- code/24GO/
- code/24GO/GO.R
- code/25KEGG/
- code/25KEGG/KEGG.R
- code/26immFunction/
- code/26immFunction/immFunction.R
- code/27maftools/
- code/27maftools/maftools.R
- code/28riskTMB/
- code/28riskTMB/riskTMB.R
- code/29tmbSur/
- code/29tmbSur/tmbSur.R
- code/30TIDE/
- code/30TIDE/TIDE.R
