# Supplementary material for: Bioinformatics analysis and experimental validation of m6A and cuproptosis-related lncRNA NFE4 in clear cell renal cell carcinoma
Source: Discov Oncol. 2024 May 26;15:187. doi: 10.1007/s12672-024-01023-y (PMC11128431; doi:10.1007/s12672-024-01023-y)
Supplement: Supplementary file 2 — Supplementary Material 2 (ZIP 46 KB) [file 12672_2024_1023_MOESM2_ESM.zip › code/01geneexp/downloaddata.R]

#加载所用的包以及定义文件路径
library(TCGAbiolinks)
library(SummarizedExperiment) 
project_name="TCGA-KIRC"
filepath="./"
#表达矩阵下载----
query <- GDCquery(project = project_name,
                  data.category = "Transcriptome Profiling",
                  data.type = "Gene Expression Quantification",
                  workflow.type = "STAR - Counts",
                              )
GDCdownload(query,directory = filepath)
GDCprepare(query = query,
                   directory = filepath,
                   summarizedExperiment = T,
                   save = T,
                   save.filename = paste0(filepath,project_name,"_rnaseq.Rda"))
load(file = paste0(filepath,project_name,"_rnaseq.Rda"))
# 样本信息与基因信息整理
sample_info <- colData(data)@listData[1:10]%>%
  as.data.frame
write.table(sample_info,file = paste0(filepath,"/sample_info.txt"),sep = "\t",row.names = T,quote = F)
gene_info <- as.data.frame(SummarizedExperiment::rowRanges(data))
write.table(gene_info,file = paste0(filepath,"/gene_info.txt"),sep = "\t",row.names = T,quote = F)
# 整理样本分组文件文件
metadata <- sample_info%>%
  dplyr::select("barcode","patient","sample","sample_type_id","sample_id")%>%
  mutate(sample_type = ifelse(sample_type_id == 11, "Normal","Tumor"))%>%
  dplyr::select(-"sample_type_id")
colnames(metadata) <- c("TCGA_id_full","patient_id","TCGA_id","sample_id","sample_type")
metadata <- metadata[order(metadata$sample_type),]
write.table(metadata,file = paste0(filepath,"/metadata.txt"),sep = "\t",row.names = T,quote = F)
# 对基因ID进行注释并保存
ensemblToName <- function(expr, gene_info, fun){
# TCGA数据库表达矩阵注释的自定义函数，TCGA的表达矩阵使用TCGAbiolinks包下载解析
# expr为行名为基因名,列名为样本名的表达矩阵，gene_info为第一列为名为probe_id的探针名,第二列为名为symbol的基因名的注释矩阵，fun为合并相同基因名的方式如mean、median等
  library(dplyr)
  library(tibble)
  
  gene_info <- gene_info%>%
    dplyr::select(c("gene_id","gene_name"))
  
  expr_annotated <- expr %>% 
    rownames_to_column("gene_id")
  expr_annotated <- dplyr::left_join(gene_info,expr_annotated,by = "gene_id") %>% 
    dplyr::select(-c("gene_id"))%>%
    stats::aggregate(. ~ gene_name, data =., FUN = mean) %>%
  return(expr_annotated)
}
symbol <- assay(data,i = "TPM_unstrand")%>%
  as.data.frame()
symbol <- ensemblToName(expr = symbol,gene_info = gene_info,fun = mean)
symbol <- symbol[,c("gene_name",metadata$TCGA_id_full)]
symbol <- rownames_to_column(symbol,"geneid")
write.table(symbol,file = "./symbol.txt",sep = "\t",row.names = F,quote = F)
rm(list = ls())
