# Supplementary material for: Bioinformatics analysis and experimental validation of m6A and cuproptosis-related lncRNA NFE4 in clear cell renal cell carcinoma
Source: Discov Oncol. 2024 May 26;15:187. doi: 10.1007/s12672-024-01023-y (PMC11128431; doi:10.1007/s12672-024-01023-y)
Supplement: Supplementary file 2 — Supplementary Material 2 (ZIP 46 KB) [file 12672_2024_1023_MOESM2_ESM.zip › code/02biotype/geneexpressionextration.R]

gene_info <- read.table("./gene_info.txt",sep = "\t",header = T)
df <- read.table("./symbol.txt",sep = "\t",header = T,check.names = F)
gene_exp <- as.matrix(df)
rownames(gene_exp)=gene_exp[,1]
gene_exp=gene_exp[,2:ncol(gene_exp)]
dimnames=list(rownames(gene_exp),colnames(gene_exp))
gene_exp=matrix(as.numeric(as.matrix(gene_exp)),nrow=nrow(gene_exp),dimnames=dimnames)
lncRNAname <- dplyr::filter(gene_info,.by = "gene_type",gene_type=="lncRNA")%>%
  .[,12]
lnc_exp <- gene_exp[lncRNAname,]
lnc_exp <- cbind(rownames(lnc_exp),lnc_exp)
colnames(lnc_exp)[1] <- "geneid"
write.table(lnc_exp,"./lncexp.txt",sep = "\t",row.names = F)
