# Supplementary material for: Bioinformatics analysis and experimental validation of m6A and cuproptosis-related lncRNA NFE4 in clear cell renal cell carcinoma
Source: Discov Oncol. 2024 May 26;15:187. doi: 10.1007/s12672-024-01023-y (PMC11128431; doi:10.1007/s12672-024-01023-y)
Supplement: Supplementary file 2 — Supplementary Material 2 (ZIP 46 KB) [file 12672_2024_1023_MOESM2_ESM.zip › code/06m6ALnc/m6ALnc.cor.R]

library(limma)
corFilter=0.4           #相关系数的过滤标准
pvalueFilter=0.001       #相关性检验p值的过滤标准

#读取lncRNA的表达文件,并对数据进行处理
rt=read.table("lncexp.txt", header=T, sep="\t", check.names=F)
rt=as.matrix(rt)
rownames(rt)=rt[,1]
exp=rt[,2:ncol(rt)]
dimnames=list(rownames(exp),colnames(exp))
data=matrix(as.numeric(as.matrix(exp)),nrow=nrow(exp),dimnames=dimnames)
data=avereps(data)
data=data[rowMeans(data)>0.1,]

#删掉正常样品
group=sapply(strsplit(colnames(data),"\\-"),"[",4)
group=sapply(strsplit(group,""), "[", 1)
group=gsub("2","1",group)
lncRNA=data[,group==0]
conNum=length(group[group==1])       #正常组样品数目
treatNum=length(group[group==0])     #肿瘤组样品数目
sampleType=c(rep(1,conNum), rep(2,treatNum))

#读取m6A相关基因的表达文件,并对数据进行处理
rt1=read.table("m6AExp.txt", header=T, sep="\t", check.names=F)
rt1=as.matrix(rt1)
rownames(rt1)=rt1[,1]
exp1=rt1[,2:ncol(rt1)]
dimnames1=list(rownames(exp1),colnames(exp1))
m6A=matrix(as.numeric(as.matrix(exp1)), nrow=nrow(exp1), dimnames=dimnames1)
m6A=avereps(m6A)
m6A=m6A[rowMeans(m6A)>0.1,]

#删掉正常样品
group=sapply(strsplit(colnames(m6A),"\\-"),"[",4)
group=sapply(strsplit(group,""),"[",1)
group=gsub("2","1",group)
m6A=m6A[,group==0]

#相关性检验
outTab=data.frame()
for(i in row.names(lncRNA)){
  #if(sd(lncRNA[i,])>0.1){
  #  test=wilcox.test(data[i,] ~ sampleType)
  #  if(test$p.value<0.05){
      for(j in row.names(m6A)){
        x=as.numeric(lncRNA[i,])
        y=as.numeric(m6A[j,])
        corT=cor.test(x,y)
        cor=corT$estimate
        pvalue=corT$p.value
        if((cor>corFilter) & (pvalue<pvalueFilter)){
          outTab=rbind(outTab,cbind(m6A=j,lncRNA=i,cor,pvalue,Regulation="postive"))
        }
        if((cor< -corFilter) & (pvalue<pvalueFilter)){
          outTab=rbind(outTab,cbind(m6A=j,lncRNA=i,cor,pvalue,Regulation="negative"))
        }
      }
 #   }
 # }
}

#输出相关性的结果
write.table(file="corResult.txt",outTab,sep="\t",quote=F,row.names=F)

#提取铜死亡相关lncRNA的表达量
m6ALncRNA=unique(as.vector(outTab[,"lncRNA"]))
m6ALncRNAexp=data[m6ALncRNA,]
m6ALncRNAexp=rbind(ID=colnames(m6ALncRNAexp), m6ALncRNAexp)
write.table(m6ALncRNAexp,file="m6ALncExp.txt",sep="\t",quote=F,col.names=F)
