# Supplementary material for: Bioinformatics analysis and experimental validation of m6A and cuproptosis-related lncRNA NFE4 in clear cell renal cell carcinoma
Source: Discov Oncol. 2024 May 26;15:187. doi: 10.1007/s12672-024-01023-y (PMC11128431; doi:10.1007/s12672-024-01023-y)
Supplement: Supplementary file 2 — Supplementary Material 2 (ZIP 46 KB) [file 12672_2024_1023_MOESM2_ESM.zip › code/07ggalluvial/ggalluvial.R]

#引用包
library(dplyr)
library(ggalluvial)
library(ggplot2)

inputFile="../07m6ALnc/corResult.txt"         #共表达的结果文件

#读取输入文件
rt=read.table(inputFile, header=T, sep="\t", check.names=F)
#设置颜色
mycol=rainbow(length(unique(rt[,1])), s=0.8, v=0.8)
#绘制桑基图
p1<-ggplot(data=rt, aes(axis1 =lncRNA , axis2 =m6A, y = 1))+
  geom_alluvium(aes(fill =m6A), width = 0.1, knot.pos = 0.1, reverse = F)+ 
  geom_stratum(fill=NA, color=NA, alpha= 0.5, width = 0.1)+
  geom_text(stat = 'stratum', size =1.5, color='black')+
  aes(label = after_stat(stratum))+
  scale_fill_manual(values = mycol) +
  scale_x_discrete(limits = c('lncRNA','m6A'), expand=c(0, 0))+
  xlab("") + ylab("") + theme_bw() + 
  theme(axis.line = element_blank(), axis.ticks = element_blank(),axis.text.x = element_blank()) + 
  theme(panel.grid =element_blank()) + 
  theme(panel.border = element_blank()) + 
  coord_flip()+ggtitle("")   

#输出图形
pdf(file="m6A.pdf", width=8, height=4.75)
print(p1)
dev.off()
