# Supplementary material for: Bioinformatics analysis and experimental validation of m6A and cuproptosis-related lncRNA NFE4 in clear cell renal cell carcinoma
Source: Discov Oncol. 2024 May 26;15:187. doi: 10.1007/s12672-024-01023-y (PMC11128431; doi:10.1007/s12672-024-01023-y)
Supplement: Supplementary file 2 — Supplementary Material 2 (ZIP 46 KB) [file 12672_2024_1023_MOESM2_ESM.zip › code/08intersect/intersect.R]

cuproptosis <- read.table("../05cuproptosisLnc/cuproptosisLncExp.txt",sep = "\t",header = T)%>%
  .[,1]
m6a <- read.table("../07m6ALnc/m6ALncExp.txt",sep = "\t",header = T)%>%
  .[,1]
rt=read.table("../05cuproptosisLnc/lncexp.txt", header=T, sep="\t", check.names=F)
rt=as.matrix(rt)
rownames(rt)=rt[,1]
common <- intersect(cuproptosis,m6a)
write.table(common,"./intersect.txt",sep = "\t")

common_exp <- rt[common,]
write.table(common_exp,"./intersect_exp.txt",sep = "\t",row.names = F)
