# Supplementary material for: Bioinformatics analysis and experimental validation of m6A and cuproptosis-related lncRNA NFE4 in clear cell renal cell carcinoma
Source: Discov Oncol. 2024 May 26;15:187. doi: 10.1007/s12672-024-01023-y (PMC11128431; doi:10.1007/s12672-024-01023-y)
Supplement: Supplementary file 2 — Supplementary Material 2 (ZIP 46 KB) [file 12672_2024_1023_MOESM2_ESM.zip › code/10model/model.R]

#引用包
library(survival)
library(caret)
library(glmnet)
library(survminer)
library(timeROC)

coxPfilter=0.05        #单因素cox方法显著性的过滤标准

#读取输入文件
rt=read.table("../10mergeTime/expTime.txt", header=T, sep="\t", check.names=F, row.names=1)
rt$futime[rt$futime<=0]=1
rt$futime=rt$futime/365
rt[,3:ncol(rt)]=log2(rt[,3:ncol(rt)]+1)

############定义森林图函数############
bioForest=function(coxFile=null,forestFile=null,forestCol=null){
  #读取输入文件
  rt <- read.table(coxFile,header=T,sep="\t",row.names=1,check.names=F)
  gene <- rownames(rt)
  hr <- sprintf("%.3f",rt$"HR")
  hrLow  <- sprintf("%.3f",rt$"HR.95L")
  hrHigh <- sprintf("%.3f",rt$"HR.95H")
  Hazard.ratio <- paste0(hr,"(",hrLow,"-",hrHigh,")")
  pVal <- ifelse(rt$pvalue<0.001, "<0.001", sprintf("%.3f", rt$pvalue))
  
  #输出图形
  pdf(file=forestFile, width=7, height=6)
  n <- nrow(rt)
  nRow <- n+1
  ylim <- c(1,nRow)
  layout(matrix(c(1,2),nc=2),width=c(3,2.5))
  
  #绘制森林图左边的临床信息
  xlim = c(0,3)
  par(mar=c(4,2.5,2,1))
  plot(1,xlim=xlim,ylim=ylim,type="n",axes=F,xlab="",ylab="")
  text.cex=0.8
  text(0,n:1,gene,adj=0,cex=text.cex)
  text(1.5-0.5*0.2,n:1,pVal,adj=1,cex=text.cex);text(1.5-0.5*0.2,n+1,'pvalue',cex=text.cex,adj=1)
  text(3,n:1,Hazard.ratio,adj=1,cex=text.cex);text(3,n+1,'Hazard ratio',cex=text.cex,adj=1,)
  
  #绘制森林图
  par(mar=c(4,1,2,1),mgp=c(2,0.5,0))
  LOGindex = 10 
  hrLow = log(as.numeric(hrLow),LOGindex)
  hrHigh = log(as.numeric(hrHigh),LOGindex)
  hr = log(as.numeric(hr),LOGindex)
  xlim = c(floor(min(hrLow,hrHigh)),ceiling(max(hrLow,hrHigh)))
  plot(1,xlim=xlim,ylim=ylim,type="n",axes=F,ylab="",xaxs="i",xlab="Hazard ratio")
  arrows(as.numeric(hrLow),n:1,as.numeric(hrHigh),n:1,angle=90,code=3,length=0.05,col="darkblue",lwd=2.5)
  abline(v=log(1,LOGindex),col="black",lty=2,lwd=2)
  boxcolor = ifelse(as.numeric(hr) > log(1,LOGindex), forestCol[1],forestCol[2])
  points(as.numeric(hr), n:1, pch = 15, col = boxcolor, cex=1.3)
  a1 = axis(1,labels=F,tick=F)
  axis(1,a1,10^a1)
  dev.off()
}
############绘制森林图函数############

#对数据进行分组，构建模型
n=1      #分组的数目
for(i in 1:n){
  #############对数据进行分组#############
  inTrain<-createDataPartition(y=rt[,2], p=0.5, list=F)
  train<-rt[inTrain,]
  test<-rt[-inTrain,]
  trainOut=cbind(id=row.names(train),train)
  testOut=cbind(id=row.names(test),test)
  
  #单因素cox分析
  outUniTab=data.frame()
  sigGenes=c("futime","fustat")
  for(i in colnames(train[,3:ncol(train)])){
    #cox分析
    cox <- coxph(Surv(futime, fustat) ~ train[,i], data = train)
    coxSummary = summary(cox)
    coxP=coxSummary$coefficients[,"Pr(>|z|)"]
    
    #保留显著性基因
    if(coxP<coxPfilter){
      sigGenes=c(sigGenes,i)
      outUniTab=rbind(outUniTab,
                      cbind(id=i,
                            HR=coxSummary$conf.int[,"exp(coef)"],
                            HR.95L=coxSummary$conf.int[,"lower .95"],
                            HR.95H=coxSummary$conf.int[,"upper .95"],
                            pvalue=coxSummary$coefficients[,"Pr(>|z|)"])
      )
    }
  }
  uniSigExp=train[,sigGenes]
  uniSigExpOut=cbind(id=row.names(uniSigExp),uniSigExp)
  if(ncol(uniSigExp)<6){next}
  
  #lasso回归
  x=as.matrix(uniSigExp[,c(3:ncol(uniSigExp))])
  y=data.matrix(Surv(uniSigExp$futime,uniSigExp$fustat))
  fit <- glmnet(x, y, family = "cox", maxit = 1000)
  cvfit <- cv.glmnet(x, y, family="cox", maxit = 1000)
  coef <- coef(fit, s = cvfit$lambda.min)
  index <- which(coef != 0)
  actCoef <- coef[index]
  lassoGene=row.names(coef)[index]
  lassoSigExp=uniSigExp[,c("futime", "fustat", lassoGene)]
  lassoSigExpOut=cbind(id=row.names(lassoSigExp), lassoSigExp)
  geneCoef=cbind(Gene=lassoGene, Coef=actCoef)
  if(nrow(geneCoef)<2){next}
  
  #############构建COX模型#############
  multiCox <- coxph(Surv(futime, fustat) ~ ., data = lassoSigExp)
  multiCox=step(multiCox, direction = "both")
  multiCoxSum=summary(multiCox)
  
  #输出模型的公式
  outMultiTab=data.frame()
  outMultiTab=cbind(
    coef=multiCoxSum$coefficients[,"coef"],
    HR=multiCoxSum$conf.int[,"exp(coef)"],
    HR.95L=multiCoxSum$conf.int[,"lower .95"],
    HR.95H=multiCoxSum$conf.int[,"upper .95"],
    pvalue=multiCoxSum$coefficients[,"Pr(>|z|)"])
  outMultiTab=cbind(id=row.names(outMultiTab),outMultiTab)
  outMultiTab=outMultiTab[,1:2]
  
  #输出train组风险文件
  riskScore=predict(multiCox,type="risk",newdata=train)      #利用train得到模型预测train样品风险
  coxGene=rownames(multiCoxSum$coefficients)
  coxGene=gsub("`","",coxGene)
  outCol=c("futime","fustat",coxGene)
  medianTrainRisk=median(riskScore)
  risk=as.vector(ifelse(riskScore>medianTrainRisk,"high","low"))
  trainRiskOut=cbind(id=rownames(cbind(train[,outCol],riskScore,risk)),cbind(train[,outCol],riskScore,risk))
  
  #输出test组风险文件
  riskScoreTest=predict(multiCox,type="risk",newdata=test)     #利用train得到模型预测test样品风险
  riskTest=as.vector(ifelse(riskScoreTest>medianTrainRisk,"high","low"))
  testRiskOut=cbind(id=rownames(cbind(test[,outCol],riskScoreTest,riskTest)),cbind(test[,outCol],riskScore=riskScoreTest,risk=riskTest))
  
  #比较高低风险组的生存差异，得到差异的pvalue	
  diff=survdiff(Surv(futime, fustat) ~risk,data = train)
  pValue=1-pchisq(diff$chisq, df=1)
  diffTest=survdiff(Surv(futime, fustat) ~riskTest,data = test)
  pValueTest=1-pchisq(diffTest$chisq, df=1)
  
  
  #ROC曲线下面积
  predictTime=1    #预测时间
  roc=timeROC(T=train$futime, delta=train$fustat,
              marker=riskScore, cause=1,
              times=c(predictTime), ROC=TRUE)
  rocTest=timeROC(T=test$futime, delta=test$fustat,
                  marker=riskScoreTest, cause=1,
                  times=c(predictTime), ROC=TRUE)	
  
  if((pValue<0.01) & (roc$AUC[2]>0.68) & (pValueTest<0.02) & (rocTest$AUC[2]>0.65)){
    #输出分组结果
    write.table(trainOut,file="data.train.txt",sep="\t",quote=F,row.names=F)
    write.table(testOut,file="data.test.txt",sep="\t",quote=F,row.names=F)
    #输出单因素结果
    write.table(outUniTab,file="uni.trainCox.txt",sep="\t",row.names=F,quote=F)
    write.table(uniSigExpOut,file="uni.SigExp.txt",sep="\t",row.names=F,quote=F)
    bioForest(coxFile="uni.trainCox.txt",forestFile="uni.foreast.pdf",forestCol=c("red","green"))
    #lasso结果
    write.table(lassoSigExpOut,file="lasso.SigExp.txt",sep="\t",row.names=F,quote=F)
    pdf("lasso.lambda.pdf")
    plot(fit, xvar = "lambda", label = TRUE)
    dev.off()
    pdf("lasso.cvfit.pdf")
    plot(cvfit)
    abline(v=log(c(cvfit$lambda.min,cvfit$lambda.1se)), lty="dashed")
    dev.off()
    #输出多因素结果
    write.table(outMultiTab,file="multiCox.txt",sep="\t",row.names=F,quote=F)
    write.table(trainRiskOut,file="risk.train.txt",sep="\t",quote=F,row.names=F)
    write.table(testRiskOut,file="risk.test.txt",sep="\t",quote=F,row.names=F)
    #所有样品的风险值
    allRiskOut=rbind(trainRiskOut, testRiskOut)
    write.table(allRiskOut,file="risk.all.txt",sep="\t",quote=F,row.names=F)
    break
  }
}
