# Supplementary material for: Bioinformatics analysis and experimental validation of m6A and cuproptosis-related lncRNA NFE4 in clear cell renal cell carcinoma
Source: Discov Oncol. 2024 May 26;15:187. doi: 10.1007/s12672-024-01023-y (PMC11128431; doi:10.1007/s12672-024-01023-y)
Supplement: Supplementary file 2 — Supplementary Material 2 (ZIP 46 KB) [file 12672_2024_1023_MOESM2_ESM.zip › code/13survival/survial.R]

#引用包
library(survival)
library(survminer)

#定义生存分析的函数
bioSurvival=function(inputFile=null, outFile=null){
  #读取输入文件
  rt=read.table(inputFile, header=T, sep="\t")
  #比较高低风险组生存差异，得到显著性p值
  diff=survdiff(Surv(futime, fustat) ~risk,data = rt)
  pValue=1-pchisq(diff$chisq,df=1)
  if(pValue<0.001){
    pValue="p<0.001"
  }else{
    pValue=paste0("p=",sprintf("%.03f",pValue))
  }
  fit <- survfit(Surv(futime, fustat) ~ risk, data = rt)
  
  #绘制生存曲线
  surPlot=ggsurvplot(fit, 
                     data=rt,
                     conf.int=F,
                     pval=pValue,
                     pval.size=6,
                     legend.title="Risk",
                     legend.labs=c("High risk", "Low risk"),
                     xlab="Time(years)",
                     ylab="Overall survival",
                     break.time.by = 1,
                     palette=c("red", "blue"),
                     risk.table=TRUE,
                     risk.table.title="",
                     risk.table.col = "strata",
                     risk.table.height=.25)
  
  #输出图形
  pdf(file=outFile, width = 6.5, height =5.5, onefile = FALSE)
  print(surPlot)
  dev.off()
}

#调用函数，绘制生存曲线
bioSurvival(inputFile="risk.train.txt", outFile="surv.train.pdf")
bioSurvival(inputFile="risk.test.txt", outFile="surv.test.pdf")
bioSurvival(inputFile="risk.all.txt", outFile="surv.all.pdf")
