# Supplementary material for: Bioinformatics analysis and experimental validation of m6A and cuproptosis-related lncRNA NFE4 in clear cell renal cell carcinoma
Source: Discov Oncol. 2024 May 26;15:187. doi: 10.1007/s12672-024-01023-y (PMC11128431; doi:10.1007/s12672-024-01023-y)
Supplement: Supplementary file 2 — Supplementary Material 2 (ZIP 46 KB) [file 12672_2024_1023_MOESM2_ESM.zip › code/26immFunction/immFunction.R]

#引用包
library(limma)
library(GSVA)
library(GSEABase)
library(pheatmap)
library(reshape2)

expFile="symbol.txt"         #表达数据文件
gmtFile="immune.gmt"         #免疫功能的基因集文件
riskFile="risk.all.txt"      #风险文件

#读取表达输入文件，并对输入文件处理
rt=read.table(expFile, header=T, sep="\t", check.names=F)
rt=as.matrix(rt)
rownames(rt)=rt[,1]
exp=rt[,2:ncol(rt)]
dimnames=list(rownames(exp),colnames(exp))
mat=matrix(as.numeric(as.matrix(exp)),nrow=nrow(exp),dimnames=dimnames)
mat=avereps(mat)
mat=mat[rowMeans(mat)>0,]
    
#读取数据集文件
geneSet=getGmt(gmtFile, geneIdType=SymbolIdentifier())

#ssgsea分析
ssgseaScore=gsva(mat, geneSet, method='ssgsea', kcdf='Gaussian', abs.ranking=TRUE)
#定义ssGSEA score矫正函数
normalize=function(x){
    return((x-min(x))/(max(x)-min(x)))}
#对ssGSEA score进行矫正
data=normalize(ssgseaScore)
ssgseaOut=rbind(id=colnames(data), data)
write.table(ssgseaOut, file="immFunScore.txt", sep="\t", quote=F, col.names=F)

#去除正常样品
group=sapply(strsplit(colnames(data),"\\-"), "[", 4)
group=sapply(strsplit(group,""), "[", 1)
group=gsub("2", "1", group)
data=t(data[,group==0])
rownames(data)=gsub("(.*?)\\-(.*?)\\-(.*?)\\-(.*?)\\-.*", "\\1\\-\\2\\-\\3", rownames(data))
data=t(avereps(data))

#读取风险文件,获取高低风险
risk=read.table(riskFile, header=T, sep="\t", check.names=F, row.names=1)
lowSample=row.names(risk[risk$risk=="low",])
highSample=row.names(risk[risk$risk=="high",])
lowData=data[,lowSample]
highData=data[,highSample]
data=cbind(lowData, highData)
conNum=ncol(lowData)        #低风险组样品数目
treatNum=ncol(highData)     #高风险组样品数目
sampleType=c(rep(1,conNum), rep(2,treatNum))

#差异分析
sigVec=c()
for(i in row.names(data)){
    test=wilcox.test(data[i,] ~ sampleType)
    pvalue=test$p.value
    Sig=ifelse(pvalue<0.001,"***",ifelse(pvalue<0.01,"**",ifelse(pvalue<0.05,"*","")))
    sigVec=c(sigVec, paste0(i, Sig))
}
row.names(data)=sigVec

#热图可视化
Type=c(rep("Low risk",conNum), rep("High risk",treatNum))
Type=factor(Type, levels=c("Low risk", "High risk"))
names(Type)=colnames(data)
Type=as.data.frame(Type)
pdf("heatmap.pdf", width=8, height=4.6)
pheatmap(data,
         annotation=Type,
         color = colorRampPalette(c(rep("blue",5), "white", rep("red",5)))(100),
         cluster_cols =F,
         cluster_rows =T,
         scale="row",
         show_colnames=F,
         show_rownames=T,
         fontsize=7,
         fontsize_row=7,
         fontsize_col=7)
dev.off()
