# Supplementary material for: Bioinformatics analysis and experimental validation of m6A and cuproptosis-related lncRNA NFE4 in clear cell renal cell carcinoma
Source: Discov Oncol. 2024 May 26;15:187. doi: 10.1007/s12672-024-01023-y (PMC11128431; doi:10.1007/s12672-024-01023-y)
Supplement: Supplementary file 7 — Supplementary Material 7 (TXT 42 KB) [file 12672_2024_1023_MOESM7_ESM.txt]

id	HR	HR.95L	HR.95H	pvalue
TRAF3IP2-AS1	0.520369995905157	0.334303747073868	0.809996702126406	0.00381157527005813
AC108053.1	0.3998001657906	0.260736851244337	0.613032533772544	2.62610397113359e-05
AP002840.2	0.576935848534613	0.429143252287116	0.775626720332674	0.000269772267773616
AL122035.2	0.13152618068038	0.029495287160277	0.586505095216217	0.00782572713045674
BOLA3-AS1	0.65970095053933	0.460767027945644	0.944523626360339	0.0231073463304645
NIFK-AS1	0.388279628791375	0.232949786571961	0.647182692686417	0.000284268297398522
DNAJC3-DT	0.52219870807217	0.352226387357835	0.774193815397509	0.00122137664583256
AC108693.2	0.38327057034957	0.214764853992812	0.683986822634402	0.00117352881576043
AC006504.7	1.36235115548878	1.00480816384566	1.84711941805709	0.04649771747769
AC012306.3	0.605876578036332	0.389190363916696	0.943205335606893	0.026494372156253
ADNP-AS1	0.641834246117821	0.430571470085007	0.956754518380656	0.0294800965228163
AC091563.1	0.53104561877354	0.396572331294365	0.711117309415226	2.15343831968518e-05
LINC00460	1.59841163938195	1.33240978936863	1.91751801082336	4.41349435038217e-07
FZD4-DT	0.502501957598397	0.335452202267859	0.752739781355176	0.000845283573352915
AC021087.1	0.472215439448325	0.311730194253889	0.715321856412031	0.000398495496134476
AC112721.1	1.7237436669951	1.33279668008267	2.22936646970146	3.33954191094133e-05
AC093797.1	0.583530742143528	0.396663784991758	0.858430085906761	0.00623712446377998
EGOT	0.637071767248937	0.545314311855133	0.744268814887632	1.32976923095524e-08
AC007376.2	0.489918344543561	0.304975948822822	0.787012829197704	0.00317449525854017
AC124242.1	0.349854298235985	0.188279480313889	0.650086933478565	0.000892951565026766
KLF3-AS1	0.702210750014753	0.497038415477655	0.992076109373581	0.0449539304566916
AC026748.7	0.566534764700109	0.420733562798564	0.762861982008017	0.00018184292545897
AC024075.1	0.723481131253476	0.575083584165084	0.910171950117003	0.00571726965892207
LINC01560	0.605594807515763	0.420755960285203	0.871633691514343	0.00694646178207521
NFE4	1.66106831105581	1.40117428907887	1.96916825800998	5.05197711575342e-09
AF127577.4	0.553201464767458	0.314707101839319	0.972433919769349	0.0396775105450879
C2CD4D-AS1	0.768209860113626	0.644533998944378	0.915617159284603	0.00323694103008292
AC002401.2	0.653272628175315	0.512077135396484	0.833400082182254	0.000610887804468845
AL161785.1	0.613478589034267	0.446310428655215	0.84326055373046	0.00261018904290785
AL355835.1	0.237880649523667	0.128257462821918	0.441200084367577	5.20943516733762e-06
AC244033.2	0.491712112045103	0.299850463300894	0.806337927479651	0.00490917913661939
EDRF1-DT	0.0863180097596182	0.0275396872871119	0.270547691089738	2.63596952190456e-05
AC002070.1	0.423592380556928	0.314555523991539	0.57042554074082	1.54067420787083e-08
AC005291.2	1.91919857350004	1.5616362116286	2.35863073428818	5.74467443810909e-10
AP001528.1	0.627633144941185	0.504594336664249	0.780673376623476	2.86440994418759e-05
AL450326.1	0.591619169495546	0.445308401334565	0.786001882438395	0.000293235438604677
Z68871.1	0.62482548571692	0.444346343007364	0.878609431010698	0.00684919961419804
AC083967.1	1.47358339371381	1.14095422139929	1.90318592762293	0.00297607139443244
WARS2-AS1	0.556800310253329	0.350527560317603	0.884457088673132	0.0131389381443286
AP001922.6	0.576718359097348	0.400232449726216	0.831027234167194	0.0031467260663421
NOP53-AS1	0.45175054729044	0.284618030476414	0.717026102090617	0.000748399829901428
WASL-DT	0.495871295291436	0.349728423819314	0.703083663628794	8.23551251907914e-05
LINC02521	0.499455307746944	0.289641361925188	0.861256841144902	0.012516611241468
FGD5-AS1	0.612537936466786	0.436720353644076	0.859137249913421	0.00451792923519072
ZNF649-AS1	0.368767744650666	0.138051663342456	0.98506346249084	0.046592689723485
AC008537.2	0.623775339118982	0.451042522820396	0.862658516673689	0.00433043836395
AL133227.1	0.330789092176894	0.162349346345704	0.673987459550429	0.00231554132418795
AC011815.1	0.473064502077064	0.274173013030931	0.816236509390418	0.00715469127113649
AL451123.1	0.418569698317019	0.225442159060835	0.777142097463337	0.0058052429304793
AC131953.1	1.56286507624022	1.06435477212338	2.2948619299733	0.0227162842353334
AC073073.2	0.26556203832052	0.156968071095603	0.449283702760141	7.71774676004895e-07
AC012184.3	0.469471430262129	0.23484763013165	0.938495413851168	0.0323888970360169
AC107308.1	1.82647765685102	1.38204486452875	2.41382947587124	2.29147366117922e-05
LINC00863	0.514275989594438	0.28398907839471	0.93130269293576	0.0281729776912364
AC007038.1	1.39165141055251	1.07678343675402	1.79859160383352	0.0115626661436425
AL162377.1	0.339966394390366	0.216498757333696	0.533846709968147	2.7857140111283e-06
AC226118.1	0.43990548725894	0.30965309006029	0.624947219751134	4.55931036173634e-06
AL357140.2	0.282562659464908	0.191935570906038	0.415981551241318	1.50275741023004e-10
NR2F2-AS1	0.565633736894037	0.377228514167528	0.848137169637782	0.00583539282723217
AC087854.1	0.29824105490169	0.147288861339633	0.603899887743505	0.000776361913025616
NUTM2B-AS1	0.479036035975323	0.23823588145904	0.963228218845801	0.0389147807710764
AC090517.5	0.320832675076717	0.155774173054608	0.660787365315033	0.00204305472496538
RASAL2-AS1	0.461940985996797	0.27720350973874	0.769793552559308	0.00303581852597543
AC009486.1	0.43368467426729	0.267948470193509	0.7019349524873	0.00067258398610742
LINC01600	0.213848137591228	0.0987619170229662	0.463043117526792	9.10494515337766e-05
ACVR2B-AS1	0.366353224572685	0.245373240035672	0.546981753736846	9.09625152089503e-07
DPH6-DT	0.445296099426023	0.273644704630947	0.724620695406674	0.00112776087406886
OTUD6B-AS1	0.376235018533177	0.271871525157141	0.52066059175871	3.69462774105634e-09
AC018647.2	0.425952275747871	0.286451877224851	0.633388557172459	2.48780467763041e-05
LINC00662	0.429515292279526	0.218974054016094	0.842489705599587	0.0139484182075259
AL139384.2	0.54098106636564	0.356945943326171	0.819901499479086	0.00377985905105794
RNF217-AS1	0.151448348992969	0.0243410353712518	0.942301839788851	0.0430029807670722
LINC00504	0.0670810330989943	0.0223359124073376	0.201463227450253	1.46895689219779e-06
AL353138.1	0.592039773146831	0.419666749374876	0.835212924325939	0.00283040363926711
AC020915.2	0.632140062596235	0.427848093291601	0.933978823336307	0.0212836179671017
AL606489.1	0.679232113085845	0.536793865331468	0.8594663487113	0.00127666980346147
AC053527.2	0.635419595310005	0.410132842619649	0.984456790938757	0.0423469540255737
AC007485.1	0.658036672382633	0.491417071498564	0.881150223129099	0.00496439787601889
NAPA-AS1	0.333074187331796	0.208670594430177	0.531643735283734	4.06453614044423e-06
AL603839.2	0.507674037040009	0.324798640700074	0.793516029897726	0.00293087515503261
MKLN1-AS	0.476495026001803	0.286352414870921	0.792895390481707	0.00432891600052349
LIFR-AS1	0.384460251418793	0.24411107778583	0.605501750521467	3.71041987970687e-05
USP46-DT	0.646170141200712	0.468005122346669	0.892160857739636	0.00797160469413036
AC107027.3	0.396507245215199	0.268119214431066	0.586373475104177	3.58776549433867e-06
LINC00630	0.330579967717159	0.12773572077897	0.855540755471038	0.0225155952574339
OVCH1-AS1	0.160134992998848	0.0715739962350643	0.358275593534323	8.26423276837237e-06
AC091057.2	0.0998510706159047	0.0325587965757793	0.306222506717564	5.58282827830834e-05
AC116021.1	2.88046196918552	2.06945918661711	4.0092895813457	3.59048875140017e-10
LINC01671	0.662009953241803	0.586485086158018	0.747260567292811	2.49042115812494e-11
AL118506.1	0.626455014022198	0.427507114154414	0.91798679273394	0.0164445839338157
AC012313.1	0.638806915099107	0.452074758524898	0.902669894930582	0.0110717855913429
MRPS30-DT	0.441027645999054	0.284123087037658	0.684581413511414	0.000263135684111337
AC009113.1	0.703812399250815	0.505395734124414	0.980126779655893	0.0376390392481677
AC068870.2	0.587115570811059	0.457380154930299	0.753650305491122	2.91651420145361e-05
PICSAR	1.7080104804308	1.20271485375991	2.4255955533778	0.0027770435433477
AC010226.1	0.322697128377131	0.19110660599789	0.544897106612822	2.32158113147066e-05
AP001636.3	0.316633209769917	0.128978041147816	0.777315182002961	0.0120828301031566
LINC02725	2.73361140456905	1.75479278476049	4.25841237557283	8.73049917086058e-06
PSMG3-AS1	0.43407976882137	0.275583828750545	0.683731141098901	0.000318132204098869
AC087071.2	0.472926711355856	0.252912013046174	0.884337883440245	0.0190338075703817
HCG18	0.626597091774396	0.408392911437677	0.96138768432088	0.0323340417999266
AL391834.2	0.595368419744968	0.382952389824685	0.925607372216407	0.021260505056296
LINC02323	1.60242741199084	1.14602268652638	2.24059579351141	0.00583589118198832
AC005291.1	1.46177124771756	1.13563973764061	1.88156077128216	0.00320380734476157
TAPT1-AS1	0.612875460107207	0.381143718029907	0.985497889203428	0.0433581687423488
AC021016.1	0.478810040326591	0.292804966101037	0.78297529502434	0.00333562309175792
AC009878.1	0.630898174427672	0.448497259381417	0.887480353938281	0.00815525429840143
AC026471.1	0.577594681162617	0.370548954699625	0.900328044314095	0.0153687952515092
AC096992.2	0.663462207421404	0.459370264193062	0.958229417504229	0.0287095898263929
LPP-AS2	0.510479533395929	0.346212198329031	0.752686806744077	0.00068877503326338
AC026401.3	2.79486482448466	1.94711813524831	4.01170799333422	2.4978915867968e-08
AL035411.3	0.244605923032692	0.0962921341579196	0.621359762206022	0.00307271032752155
NRSN2-AS1	0.487477576802526	0.30349357240771	0.782996443713897	0.00296125413522936
OIP5-AS1	0.405253881955278	0.287120118137271	0.57199303868113	2.78971638498193e-07
AC090825.1	0.573781910615907	0.3683069083646	0.893889507562884	0.014054059769419
ADAMTS9-AS2	0.500906312375315	0.389007356968127	0.644993286844173	8.34510822095845e-08
GNG12-AS1	0.204096268208332	0.116354734642401	0.358002506942144	2.97864387821772e-08
AL360270.1	0.456228935322629	0.220993979256816	0.941857520850083	0.0338434130167255
AC112721.2	1.64823207005349	1.34660804275919	2.01741625661642	1.26119676742821e-06
AL592430.1	0.417096630857249	0.243399726421069	0.714748541547288	0.00146262212053925
LINC00663	0.437006534555093	0.263194693378835	0.725602438226092	0.0013752258786791
AL133371.2	0.761281522493766	0.607674919596465	0.953716432587483	0.017687250402626
AC020779.2	0.439144955282729	0.291379518155044	0.661845736348754	8.42533555179181e-05
AC108449.2	0.63564514902974	0.520886571157094	0.775686642463249	8.18323820201611e-06
AC109347.1	0.552727422066932	0.335049963745977	0.911826999439346	0.0202668901499537
BAIAP2-DT	0.584581978645734	0.450225401506541	0.759033338887248	5.5964620989745e-05
AC084024.4	2.54782464666641	1.6384948625945	3.96181311174934	3.29298814321537e-05
FAM111A-DT	0.418636413945256	0.292235791524999	0.599709043736182	2.05399133805361e-06
AC018978.1	2.16576132436652	1.59366441704716	2.94323074792164	7.90027878421562e-07
AL078581.2	0.457221644287394	0.343099430979325	0.609303348035764	9.21072952538443e-08
AC092295.2	0.475733113200027	0.305082627736515	0.741838355969758	0.00104776969528227
LINC01801	0.476034731700267	0.347223133878003	0.652632395929485	4.01139380255836e-06
SNHG29	0.646676614670608	0.52276390602322	0.799960821976227	5.90802207010186e-05
AL139398.1	0.364538808306998	0.183379277166868	0.724664993858401	0.00399398523800113
AC115522.1	0.566512775341954	0.366429233166149	0.875849128773309	0.0105795024242642
AC097359.2	0.599449712941117	0.394880604568532	0.909996475359488	0.016270009303707
AC024896.1	0.683949053492392	0.523869377514121	0.892944554218632	0.00523388659566604
LYRM4-AS1	0.566572764835117	0.345005681110351	0.930433078144689	0.0247768224944467
AC078883.1	0.437523925494963	0.273242355002916	0.700576546335501	0.000578542184528081
LINC01963	0.511398930916706	0.385632142427014	0.678182230601401	3.21683621761521e-06
AL137847.1	0.210674491133953	0.0711914693816554	0.623441847738947	0.00489989052667688
FAM160A1-DT	0.48896708982779	0.35569794777315	0.672168103390742	1.04948923087376e-05
AL596244.1	0.473008746467822	0.308801543695466	0.724534183208962	0.000579488422263837
AF186192.1	0.696651102636231	0.523870240439898	0.926417882406809	0.0129368770781967
AP003721.3	0.44218530505801	0.31732966845938	0.616166288385587	1.43201526193518e-06
SMARCA5-AS1	0.370456834573504	0.234901068108125	0.584238579192197	1.93585514187464e-05
ALKBH3-AS1	0.241783246181993	0.0897869937190886	0.6510869304434	0.0049697529317087
AL118558.3	0.722032108079284	0.525174609664889	0.992680063931639	0.044941939256029
PCBP1-AS1	0.572217808244105	0.371725809706336	0.880846073966078	0.0111989806363056
AC097448.1	0.581247274201476	0.375413058069178	0.89993777921382	0.0149884093432265
AL592295.6	0.500854393143714	0.35812569062524	0.700466706796148	5.34143134212379e-05
AC108673.3	1.53110464389268	1.16976534260501	2.00406128064038	0.00192439723308374
LINC02027	0.509784060395229	0.389696649321385	0.666877143248728	8.8276643760919e-07
AL691432.2	0.566454074469026	0.410304836926451	0.782028846859727	0.00055193215352727
AL604028.1	0.586956444987964	0.401074818316517	0.85898653462962	0.00610091772986653
AF111167.2	0.363038320667457	0.22511696514975	0.585459306389347	3.24390905344374e-05
AC000050.2	0.646478593768087	0.51302709448559	0.814644249188094	0.000217504092684178
AC073896.3	0.665527635112953	0.480527810406448	0.92175109016978	0.0142739711898263
LINC02154	1.68203222951053	1.42173670861846	1.98998338015863	1.34332027860712e-09
UBL7-AS1	0.283186126280842	0.140693697826824	0.569992710097493	0.000407797290495196
AP005136.4	2.08918952825051	1.21183742075473	3.60173139581155	0.0080158674740833
TMEM30A-DT	0.218860719247288	0.0773668713430647	0.619128234060792	0.00418830445177916
TNFRSF10A-AS1	0.62034222146129	0.488692709347228	0.787456952737353	8.73479433469165e-05
AL136987.1	2.09071277554099	1.44940473882408	3.0157759200902	7.95963375469749e-05
BX842570.1	0.627914697002965	0.472593918229648	0.834282565863942	0.00132909960648782
OSER1-DT	0.469981648012352	0.303421750509239	0.727972695094184	0.000719408556519477
AC002091.2	0.65585188836745	0.484193588140172	0.888367194467321	0.00643972799024433
AP001625.2	0.671502171002766	0.514577185474355	0.87628285588635	0.00336311115810124
AC009041.3	0.452366017168319	0.294453742954252	0.694964891380311	0.000293412367021742
SLC25A21-AS1	0.700201383581102	0.538636652723812	0.910227655488353	0.00775087515422338
RNASEH1-AS1	0.632022963062933	0.405946028475261	0.984005256411059	0.0422196044743228
AC026979.4	0.387625726148921	0.229489336327254	0.654730655363501	0.000394732123431149
AC087477.2	0.551401331673196	0.342640365192592	0.88735437927775	0.0141952409364468
AC000403.1	0.493283393521459	0.2593181692298	0.938339596669047	0.0312440661130811
AC009053.3	0.684814428454875	0.56279500415401	0.833288849329661	0.000155873951214295
AP000766.1	0.353882332029776	0.228481826141063	0.548107948181028	3.26166388349218e-06
AC093227.3	0.410679591121498	0.175183147862976	0.962750861718965	0.0406294700109323
ZBED5-AS1	0.240810102035271	0.144075618038828	0.402493537987874	5.55834417125132e-08
ZEB1-AS1	0.561886829624365	0.384834450124361	0.820396430733514	0.0028346482920259
LINC01415	0.406358154728465	0.228096551640529	0.7239344423521	0.00223985482204008
AL158011.1	0.0174990740830512	0.00173800744836316	0.17618888460605	0.000595946905294563
EMX2OS	0.681985321795551	0.606104849791004	0.76736554624989	2.02022329248047e-10
ARMCX5-GPRASP2	0.405435320781712	0.213980321594006	0.768191196801968	0.00562722551078073
AC093297.2	0.524006310339454	0.35537346397344	0.772659303836176	0.00110747087219145
NCK1-DT	0.547767593169142	0.309234641409377	0.970296648392304	0.039081278641125
AC121338.2	0.356673718853696	0.26244547994462	0.484733597803895	4.50319003612751e-11
AC107068.1	0.381000740484661	0.217559202702997	0.667227873821675	0.000737390339361318
LINC00667	0.593790428364635	0.424125862230627	0.831326509925796	0.00239769320475694
AL121574.1	0.519790019653259	0.294030456081233	0.918890063743912	0.0243882426829054
AC010834.3	0.608725960480214	0.434041700662692	0.853713581890425	0.0040215278696417
CASC2	0.266425798835844	0.141278895497681	0.502429651897179	4.37770602601388e-05
AC110611.2	0.680831900329023	0.487850192421896	0.950152492929147	0.0237813753878507
AC103746.1	0.396121841093244	0.25778181624087	0.608702798666306	2.39194901605054e-05
AP000759.1	0.718246533039587	0.554002379177357	0.931183875039342	0.01248354638398
SOX9-AS1	0.267271703675497	0.149089480884828	0.479136174877323	9.4026414266271e-06
AC005696.1	0.540765691055135	0.38417633691065	0.76118049064107	0.000424499116371312
AL354811.1	0.182530731269621	0.0572363999584503	0.582102785675006	0.00404734970774559
AP001542.3	0.614549007833103	0.5235210551109	0.72140457263681	2.642058107189e-09
AC091182.2	2.30171571755207	1.77054327965701	2.99224272306551	4.73540806657379e-10
AC092747.4	0.523171210165797	0.330645682254527	0.827798848846443	0.00565421324052088
NNT-AS1	0.603853802780117	0.445946971564176	0.817674383689663	0.00110842529197471
C9orf106	0.424483528573049	0.229604673856841	0.784767413498618	0.00627632013454207
CRTC3-AS1	0.431189870678142	0.213468969756689	0.870968294770658	0.0190222778681998
AL357033.3	0.739790930449501	0.559391971070348	0.978366957480897	0.0345734843759169
AL391832.3	0.484600851219746	0.27808026635011	0.84449712338536	0.0105766233716282
RGS5	0.772424947985244	0.687096154498199	0.868350515956164	1.53625378419369e-05
AC079142.1	0.213024491525942	0.089702236024224	0.505889663415208	0.000458052922904141
LINC01128	0.521769298900586	0.340655031180458	0.799175636220067	0.00278521936556564
AC092354.2	0.361770009624446	0.237847790586578	0.550257538827262	2.01643335546425e-06
MCPH1-AS1	0.419317861849424	0.195259252057277	0.900482140607586	0.0258288293055881
AC022915.1	2.32228942738789	1.48886196696265	3.62224860613481	0.000203379146441071
APCDD1L-DT	1.77262358721553	1.45919340092323	2.1533775988603	8.09970047540191e-09
AC009962.1	0.231074039653906	0.097754711028418	0.546216251270515	0.000844625594517312
EPB41L4A-AS1	0.604555145503805	0.475872367489238	0.768035609807482	3.7693873032759e-05
HIF1A-AS3	0.833926508823495	0.7206241763216	0.965043145885497	0.0147872675045387
AC011477.2	0.504554393630273	0.37421836797773	0.680284983089773	7.23538166026724e-06
AC004817.3	1.52287913948679	1.1617564190802	1.99625397836852	0.00232175079623025
AC018752.1	0.575158299343481	0.468185814730335	0.706572174755493	1.37822038748984e-07
AL928654.1	0.531815513713303	0.375234125118266	0.753736725136614	0.000386971333723059
SEPTIN7-DT	0.31810149634763	0.206354326916014	0.49036317043056	2.13430730924044e-07
AC004943.2	0.388112716147672	0.249202507123679	0.604454113139257	2.82497098364874e-05
LRRC8C-DT	0.471716125858295	0.23206004969498	0.958872945546782	0.0378941791865223
AP001267.3	0.126127341448908	0.0626232528675901	0.254028743837458	6.79541335097837e-09
SRP14-AS1	0.611785732466328	0.414989171702006	0.901907345953893	0.0130897023310243
AC007861.1	0.0498896601935071	0.0106296813708994	0.23415360323383	0.000144531569628652
AL356019.2	0.436875097889385	0.258356386081989	0.738746403951056	0.00200333620061557
AC013451.2	2.96880920565038	1.88793651538453	4.66849813419666	2.459775472521e-06
AC092164.1	0.39805501333253	0.22034562852991	0.719087529424952	0.00226657985556512
AC008937.3	0.251436958338574	0.126787348948605	0.498634481616782	7.75034398804011e-05
AC008124.1	0.512431732933625	0.344804838870685	0.761550452068448	0.000941216001554233
ITGA9-AS1	0.164337442180891	0.0577919774395703	0.467310448596381	0.000707329385222607
SNHG8	0.47742779766986	0.35940349505959	0.634210031680688	3.34313927707114e-07
ARHGAP31-AS1	0.587161555875698	0.412139807329273	0.836509083974337	0.00319294424111196
NR2F1-AS1	0.472219395603385	0.289290574840859	0.770820679888017	0.00268990951842618
MIR600HG	0.676302707072913	0.465143535821808	0.98332088134053	0.0405561384342168
LINC01278	0.575237972884756	0.368616885645396	0.897676526318665	0.0148764532950472
EP300-AS1	0.608701333882912	0.440106413526175	0.841881196191203	0.00269852320436538
LINC00909	0.421336455209301	0.298255773335468	0.595208624138402	9.41709350686531e-07
AC012464.1	0.447313037519233	0.265355384417982	0.754041430037488	0.00253135064770465
AL161725.2	0.660240141688926	0.462937997766427	0.941631593864871	0.0219059260948896
AC007365.1	0.354566629614503	0.230600312220563	0.545174868262722	2.31534250335715e-06
AC099850.1	0.521296437559358	0.30885491431053	0.879862884547967	0.0147198615503272
CARD8-AS1	0.5349541139787	0.379023017456294	0.755035686178969	0.000373387729955248
AL137003.1	0.681256045336187	0.505366348814361	0.918363085306231	0.0117737182286482
AC026801.2	0.486026915775981	0.352074648672505	0.670943402910112	1.1552099668924e-05
C21orf62-AS1	0.251093141617393	0.106505913268102	0.591964932581589	0.00158753423955527
AC026992.1	0.440930102937346	0.295394787460087	0.658167861890955	6.15891457037329e-05
AC009812.3	0.354327967345128	0.146119183904405	0.859218516612218	0.0216934156710884
FBXO30-DT	0.450745209384183	0.254065576678042	0.799680328359692	0.00644599638032903
AC093627.5	0.548912199576145	0.372168596647439	0.809591689244409	0.0024835846865961
AC104779.1	0.416331103636231	0.267729091278875	0.647414096940307	0.000100234054395589
AC017099.2	0.416974762915023	0.274549130300326	0.633285389459611	4.08615603752006e-05
RGMB-AS1	3.67288634438724	2.15618203409781	6.25647273071303	1.69090287299501e-06
NUTM2A-AS1	0.473705977482748	0.283949159464232	0.790272996497995	0.00421819502176496
AL158212.3	0.611443612765034	0.443627729446104	0.842741034375709	0.0026543134809051
RAP2C-AS1	0.299708849933174	0.165472766511819	0.542840955776552	7.01421527197178e-05
NDUFA6-DT	0.489458392590798	0.259613498868925	0.922792994668288	0.0272219882692959
AL132800.1	0.398307970914815	0.283521332687745	0.559567205015239	1.11168486721253e-07
AC097376.3	0.345156819201521	0.199606478187317	0.596840497979797	0.000140645362530366
AC093827.4	0.370645619504506	0.241556282133263	0.568721185988817	5.5321781261775e-06
AL078644.1	0.437252530043243	0.292692851772146	0.653209580868252	5.35846813627599e-05
NRAV	0.534277936781083	0.39406136073376	0.724386966536188	5.43815474840865e-05
LHFPL3-AS2	0.756037670286467	0.662614442678543	0.862632810389085	3.2425716387301e-05
AC104109.2	0.358692409552759	0.214249887237354	0.600514876949406	9.63662839581074e-05
AC003984.1	0.643079279499254	0.525194355266098	0.787424608765545	1.92782396418605e-05
AC079848.1	0.385724376034695	0.25818431438623	0.576267751280904	3.30393290604635e-06
AC124854.1	0.670572914242069	0.592675922007104	0.758708117907499	2.25535917204049e-10
AC011912.1	0.231192635953051	0.113428704942179	0.471221415656352	5.55421942064847e-05
SNHG14	0.44377340355158	0.288205719451274	0.683313412637005	0.000225061004895035
ZRANB2-AS1	0.407472616328017	0.192005350075623	0.864735972158095	0.0193603604006778
AC084824.4	1.47490866917759	1.0258912661173	2.12045433493969	0.0359079863056528
AC008543.1	0.239681752342304	0.1046439948112	0.5489788736518	0.000729552580417012
TRHDE-AS1	0.675066008797686	0.517068293831312	0.881342216629337	0.00387171854805966
AC006213.1	0.14600198197259	0.0465987783624836	0.457449304230826	0.00095938153175067
AC016355.1	0.624296281905283	0.403148649434596	0.966754689981889	0.0347298154453785
Z98884.1	0.573097880839058	0.336181513843919	0.976975733337635	0.0408002368752593
LINC01521	0.449015594259942	0.301212760684359	0.669344165335283	8.46610242003638e-05
PINK1-AS	0.370679276603831	0.235369748743128	0.583775641675581	1.84659119407273e-05
AL049796.1	0.42707273556059	0.232338645547067	0.785022745698399	0.00615801803384989
AC092329.4	0.366038574433621	0.197970142614316	0.676790127056811	0.00135115055852692
PRKAR2A-AS1	0.432569960819379	0.223504569070421	0.837194388381039	0.0128674500210246
AC104123.1	0.164096223523721	0.0597323335993504	0.450803927322872	0.00045632526126031
ARHGAP5-AS1	0.568569702523129	0.384465307834784	0.840834010350184	0.0046785770949988
MGC16275	0.4660573616583	0.258788319241089	0.839332567222795	0.0109752835635613
SNHG16	0.713802000296139	0.522714570813291	0.97474477291501	0.0339323046489003
AC091982.3	0.724087813866357	0.561934966783668	0.933031744208232	0.0125661817724359
AL732509.1	0.362290549335329	0.225842216284939	0.581177621690066	2.54699775882782e-05
TBC1D8-AS1	0.494309870843202	0.301867314375502	0.80943592358952	0.00510749350968614
LINC00665	0.53706743580632	0.404391162226691	0.713273329257089	1.75505941474275e-05
ZNF582-AS1	0.586746912036836	0.399236073111678	0.862326733407328	0.00664879605870422
AC005498.3	0.580434882074573	0.378759638047502	0.889494598911489	0.0125027623184116
AC103591.4	0.504334305004453	0.353938727228579	0.718635943559969	0.000151456558233457
LINC01515	0.455590337026191	0.279165392658552	0.743511053483295	0.00165555094989308
LINC02569	0.344224143465489	0.197085309675439	0.601213054081401	0.000178082629217772
ZNF22-AS1	0.64749794402274	0.465727653775181	0.900211924534034	0.00973079926285061
AC008280.2	0.55136632436612	0.335742423229203	0.905470392216324	0.0186571648768082
CASC8	1.71515338501874	1.23290251609899	2.38603709192614	0.00136011468574243
AC008966.1	0.382412037416859	0.212583497671972	0.687913069277691	0.00133339845128011
AC079921.2	0.724510510416029	0.533386212622863	0.984118950360724	0.0391681127684621
AP001372.2	0.354750625847391	0.248919304168074	0.505577528266516	9.85612503072627e-09
AC090198.1	0.466579568765325	0.332755039313075	0.654224484289223	9.85985494052306e-06
AP000866.1	0.510432442070447	0.287649109901117	0.905760765286444	0.021549091326042
RBM26-AS1	0.350529811742889	0.204313706333098	0.601384758397877	0.00014100910898253
AC017074.1	0.519627952922231	0.349211781625347	0.773207616883421	0.00124487474298878
AL592295.4	0.489456838822996	0.335324866242618	0.714435525629243	0.00021339310311382
AC046134.2	0.344593172449282	0.170699008060086	0.695636464723113	0.00295306891248555
LINC00943	4.237602924707	2.27029692555135	7.90966077845713	5.76260323527874e-06
CYP51A1-AS1	0.073686938842178	0.0068215205230568	0.79597575607641	0.0317217680729817
AL122035.1	0.479540952786915	0.330965389697661	0.694814420353292	0.000102545609693461
AP000254.2	1.58695291780968	1.01566697324998	2.47957217244753	0.0425359671329644
AC007406.4	0.498195940632583	0.342182097496987	0.725342433395335	0.000277582381231484
AP002907.1	1.41349797160247	1.04529396379898	1.91140156254506	0.0245968313674917
PSORS1C3	0.848952487129059	0.746642164419027	0.965282112032097	0.0124452389054855
LINC01058	0.501634738757864	0.342358469925579	0.735011495942749	0.000400855094272156
AC018809.2	0.301989792054462	0.172191364573954	0.52963070901229	2.94909927104655e-05
DUBR	0.41403338711647	0.242069593116864	0.708158523505174	0.00128131910192353
ST7-AS1	0.506885936750317	0.287594820661441	0.893386578674552	0.0187812566344983
AL662844.4	0.750053942462464	0.571604031533505	0.984214395924023	0.0380101167808202
LINC01605	1.83107141473447	1.51050313850612	2.21967266428432	7.26482592281912e-10
BAALC-AS1	0.464850117544017	0.274112193347411	0.788310907084742	0.00447435136567005
LINC00601	2.49103009989374	1.83045176533178	3.38999971269492	6.41956113110491e-09
MALINC1	0.335695715511341	0.184178225351517	0.611861761603967	0.000365419118466042
A2M-AS1	0.650310384630022	0.43895699027778	0.963428321508277	0.031892957422088
LINC01747	0.121238152912898	0.0176252003767868	0.833958729972226	0.0319924686632724
AC090186.1	0.367252457614898	0.201433922517261	0.669571271505301	0.00107938010611478
AL109627.1	0.460283918803325	0.344804425905081	0.614438997854593	1.40509631809883e-07
AC021037.1	0.246086090019178	0.0909768268827731	0.665646030708	0.0057517009705733
AC006058.3	2.84946269601632	1.976404248766	4.10818670373639	2.02607303369429e-08
AC068338.2	0.316267463900852	0.182379860621813	0.548443826973259	4.15720179883756e-05
AC008770.3	0.689219526151427	0.50313135972539	0.944134262447218	0.0204501411879057
GAS5-AS1	0.367073003546111	0.23284554575294	0.578677979416153	1.59380600584111e-05
AC109454.2	0.42234127460102	0.247010702843646	0.722123171903695	0.00163509138554355
LINC02256	0.48479028042051	0.301098044864997	0.780548462530115	0.00288694355942282
AL162274.1	0.679558890200051	0.485436857569036	0.951308657448306	0.0243983462614537
UBA6-AS1	0.38494924178039	0.18603850935095	0.796533573958895	0.01007849790344
AL353748.3	0.395931576091384	0.254849256663046	0.615115833566949	3.75939307731959e-05
U91328.1	0.428555094693633	0.307988902900754	0.596318462964398	4.97814514168921e-07
CCNT2-AS1	0.310370493063726	0.178608483896504	0.539335203250698	3.32560357526461e-05
AC005670.3	0.438327700644476	0.312021594738819	0.61576242283198	1.97414972064841e-06
CKMT2-AS1	0.565863335409866	0.360395815065296	0.888471233505208	0.0133722099890007
AP000704.1	0.446649986699892	0.200956689671387	0.992732369075336	0.0479440766998365
AC005332.6	0.368431155633887	0.245950512317636	0.5519058088662	1.28122023418007e-06
AC069224.1	0.517038613879994	0.340657581786624	0.784743808844361	0.00194426182709881
AC012313.5	0.546676988019905	0.389259499060134	0.767754492702432	0.000491762244763802
AL158071.4	0.152243364507645	0.0617235013136745	0.375514051265797	4.38273785866254e-05
AL035071.1	1.83178377103447	1.36239640141249	2.4628894940903	6.14117052887734e-05
AC022126.1	2.33751168269169	1.45276389825053	3.76107974138129	0.000467048323609569
HAGLR	0.756316154654295	0.630972625668782	0.906559337950309	0.00251879127390173
AC136489.1	0.151379516967601	0.0420502325735057	0.544961508055548	0.00386707871147022
PDE2A-AS2	1.66128787890659	1.09520334261913	2.51996803625693	0.016951774312823
AC006994.1	0.186053069861211	0.0893914924354333	0.387237575542026	6.90131218814572e-06
AC011477.1	0.624974506345835	0.439735179981364	0.888246270400227	0.00877538108126101
AC004554.1	0.362490904565356	0.238788288068793	0.550276803587431	1.89147918725358e-06
LINC00476	0.48686776377559	0.300299861159135	0.789345084905754	0.00350653029874849
SEMA6A-AS2	0.177055463894746	0.0884527338892237	0.354411174382063	1.01104777914298e-06
PTOV1-AS1	0.300957697331193	0.150998608740013	0.599843510736217	0.000644047568471338
AF196972.1	2.19934163279669	1.31438956009524	3.68011414926508	0.00269284346141783
UBE2Q1-AS1	1.45432425958998	1.05886793559249	1.9974719990444	0.020709159852778
ATP1A1-AS1	0.620587948490742	0.408811249957256	0.942071437251825	0.0250802963726207
LINC00571	0.35199151257384	0.223971331139767	0.553186982876404	5.98983619242833e-06
LINC01507	0.626561727054156	0.536259869803175	0.732069692168419	3.91525645048968e-09
AL353801.2	0.190063904463649	0.073218306121818	0.493377813464637	0.000645981465040326
AC004148.1	1.26618287279123	1.00643678940303	1.59296548400303	0.0439321783122219
AC244102.4	1.87762890300834	1.3403316628781	2.6303118810474	0.000249203455361458
AC009486.2	0.454842875326035	0.305034455532807	0.678225156149957	0.000111211141165824
SUCLG2-AS1	0.327005266119253	0.181316595133885	0.589755416434797	0.000203266938806926
USP27X-AS1	0.413159610276066	0.30404594126231	0.561431153643331	1.6089835771482e-08
WAC-AS1	0.568192796180415	0.404138337654699	0.798842929638513	0.00114609173602447
AC026992.2	0.390569705158408	0.270836699215306	0.56323494943445	4.82004602231058e-07
LINC01550	0.418432092910894	0.31813190736011	0.550354781545387	4.63423538306996e-10
HCG15	0.712609818413583	0.517871190499175	0.980577337793131	0.037489379934183
Z97989.1	0.676830706243426	0.471031916132258	0.972545148692954	0.0348166397176031
HCG11	0.600282484715136	0.47870784326655	0.752732729417881	9.87258417105272e-06
AL031602.2	0.687770693570689	0.481863755528641	0.981664467408963	0.0392166424825077
MANCR	2.10429460576547	1.5629600699012	2.83312150651013	9.43382930766656e-07
MAP4K3-DT	0.31002671936793	0.160678280084269	0.59819265349139	0.000478939904195793
LINC01583	1.8728776039165	1.34949656360719	2.59924375789151	0.000175145081077755
AC024075.3	0.69879795284651	0.535163025518632	0.912466959818904	0.00846530873438681
SGMS1-AS1	0.279229227164272	0.166625653874575	0.467928914244181	1.27881576612642e-06
KCNJ2-AS1	0.682209800676955	0.477699162707578	0.974274707750723	0.0354390945387224
AC079922.2	2.64899442776933	1.75965304888272	3.98781537235904	3.04689976817562e-06
AC103809.1	0.491427684229686	0.284895887372272	0.847682186832638	0.0106482053078898
LINC00638	0.561009117059972	0.3816125323519	0.824740286920617	0.00328156018678719
AC027601.2	0.466017041201166	0.323999382643233	0.670284865724649	3.83617508357586e-05
SBF2-AS1	0.393882757100746	0.27015519560416	0.57427593052331	1.27864725355075e-06
AC004918.1	0.662509315533489	0.47888399564243	0.916544710540672	0.0129119584019555
AL121938.1	0.204953226034737	0.0914018811656177	0.459572870124333	0.000119586287655227
AL691447.2	0.370489223109687	0.144587339169002	0.949338062580841	0.038615678497688
AC002451.1	0.163263329351157	0.0785916415665429	0.339157118740877	1.1813468819228e-06
AC103706.1	2.37414440429162	1.7371514177501	3.24471522449638	5.80175782959839e-08
ATXN1-AS1	0.670527418079293	0.503080509118533	0.893707886206636	0.00639986836041155
LINC00526	0.546247277285433	0.417299826378496	0.715040048138215	1.07541630679069e-05
AC097534.1	0.480072545344878	0.32442341996912	0.710397692052712	0.000242480167718434
LINC00847	0.357689912591887	0.196044036297693	0.652619054301204	0.000805348805950115
PPP3CB-AS1	0.470930001066187	0.259507339842186	0.854600359431323	0.0132593011679382
LINC01184	0.350942274190034	0.193008043249361	0.638110607932298	0.000597723144810812
AC083837.1	0.730162623822606	0.538024027500686	0.990917561254888	0.0435365601992099
AC015922.2	0.63642132168665	0.523312752229746	0.773977123568288	6.00490755207046e-06
AC004816.1	1.60266801770726	1.19577247436835	2.14802132515931	0.00159696646941433
SNHG4	1.97441740239562	1.4502238167918	2.68808444168747	1.55225306681074e-05
AC007637.1	0.523520451977595	0.389712026120964	0.703272276113324	1.72832153520896e-05
LINC01624	0.147177314800931	0.0369007808959246	0.587010937603344	0.00663372600171991
AC093627.1	2.16308425734501	1.58435448135007	2.95321126645015	1.19341962002192e-06
BDNF-AS	0.113772494546917	0.0465187990897101	0.278256979301334	1.90390717373754e-06
EIF3J-DT	0.428816911380843	0.319515309317197	0.57550902296095	1.69638615064443e-08
AC009163.7	0.505333562316135	0.329616715665364	0.774724087301341	0.0017434043003361
AC008764.2	0.720852149246522	0.574309863959952	0.904786516272624	0.00475969441859226
AC022509.3	0.760877672841882	0.60815087482956	0.951959220960639	0.0168185702334988
AC004112.1	0.435688069253107	0.290616237176669	0.65317786622536	5.7830623503595e-05
AP001922.5	0.53874846516326	0.362808882504761	0.800007725036774	0.00216873456416166
AC018521.6	0.594866389909256	0.43120883636413	0.820637222621412	0.0015554625961777
AC104596.1	0.378137602563708	0.23252151686793	0.614945439883075	8.86549614043997e-05
AC095055.1	0.33156150101991	0.21777446784031	0.504802193061438	2.6425667685237e-07
AC064807.1	0.358084552867106	0.240988523174314	0.532077400670599	3.72078168305693e-07
AC068051.1	0.42333303604369	0.295076362837705	0.60733722512547	3.04230224344237e-06
AC005476.2	0.661629923539204	0.500414528735233	0.874783066009075	0.00374532231244444
SMC5-AS1	0.425732544177403	0.218937847075732	0.827852295035449	0.011844198702799
ZNF30-AS1	0.571566639600165	0.351539944951588	0.929306692440922	0.0240955056326723
EBLN3P	0.56453967572629	0.431471531655208	0.738646752073144	3.06270812938731e-05
AC073254.1	0.274859101818984	0.156101186378902	0.48396509728865	7.67045261233731e-06
MYOSLID	2.67185672573203	1.9547884665924	3.65196464213024	7.09264818415532e-10
CDK6-AS1	1.82800443359372	1.43447290169229	2.32949692203744	1.07755379141677e-06
PAXIP1-AS2	0.452481205039264	0.315592738917469	0.648745093490017	1.60402690547304e-05
AC016747.1	0.691881073132208	0.49585195184564	0.965407956098145	0.0302283797520206
LINC00565	4.07354235353023	2.50185026121279	6.63259011271148	1.63307563827055e-08
AL357874.3	0.483203240764915	0.237268542217493	0.984055322730862	0.0450425914237949
AC016727.1	0.531459644245736	0.331092640236548	0.853082548920476	0.00884279202117568
UGDH-AS1	0.358961167825735	0.236979449125898	0.543731198979878	1.32543506079669e-06
AL512353.1	0.531003204463837	0.325561265949652	0.866087070672804	0.0112141882345368
AC006116.9	0.0841290937546741	0.0222002773459545	0.318811531301544	0.000270800891416262
TAF1A-AS1	0.437677729130618	0.279522203996192	0.685318703982258	0.00030426486079357
AC108471.3	0.311088756405855	0.136516123301436	0.708899520596947	0.00545832604101289
AC096921.2	0.612105289116685	0.445367464882675	0.841266851549927	0.00248410132718494
IQCH-AS1	0.51339607269275	0.287750915045937	0.915985019245769	0.0240051117091931
SOS1-IT1	0.624822915068684	0.405216441533185	0.963444804257669	0.0332946532958164
HID1-AS1	0.527993662947667	0.387283294292556	0.719827868181438	5.36990245803391e-05
AL353804.1	0.719894031153703	0.529713483053794	0.978354209719255	0.0357482500457604
AC012313.9	0.44389163086871	0.251181494106067	0.784451819018478	0.00518018879650165
LINC02188	0.651291711941324	0.545417540169353	0.77771773513509	2.16569747804302e-06
AL627095.2	0.499795441280653	0.349131428759879	0.715476930885885	0.000151186983611896
AC021660.4	0.371409164252448	0.179597514817137	0.76807726115339	0.00754593043345595
AC015922.3	0.731909115912357	0.554260588842149	0.966496562699265	0.0277927101637753
LINC01132	0.294313535222004	0.182769913106401	0.473931707591538	4.85827882601845e-07
AC034139.1	0.293157882880442	0.166341470985749	0.516657354210278	2.19534917670688e-05
AL157400.3	0.160032367717453	0.0463862500958458	0.552110995485441	0.00373051662345869
AL133215.2	3.68214322321817	2.33244609164229	5.81285833995207	2.19919764579757e-08
SP2-AS1	0.463822731970294	0.292716978738691	0.734947209483313	0.0010707005306144
ZNF503-AS1	0.257960540351828	0.163243075623508	0.407635301677839	6.48054435142292e-09
Z94721.3	0.602273267614934	0.421201901650267	0.861185781598761	0.0054516940497249
AP001189.3	0.702347572507982	0.590047115133253	0.83602156498376	7.04479054100306e-05
AC069209.2	0.186039909834062	0.060492988889494	0.57214643690844	0.0033452713323606
LINC01812	2.05139504167899	1.24112244825678	3.39065788628334	0.00507062515522773
CENATAC-DT	0.52033116384939	0.368512183724041	0.734696251659364	0.000206063316263046
AC007743.1	0.431005509105241	0.316291000240017	0.587325433661091	9.79319031167248e-08
CERNA1	0.205723586543314	0.0669772208022983	0.63188937303281	0.00574995783073622
AC104938.1	0.551533939483137	0.331332224134233	0.918080597794653	0.0220967416411019
AC024270.3	0.531525359407558	0.337887063386757	0.836135023523978	0.00625295270786763
MIR3936HG	0.697136473171711	0.550098577440437	0.883476675194481	0.00283553371476546
LINC01711	1.75794070853733	1.496419239851	2.06516693479593	6.65828582653982e-12
SNHG3	1.61983210005178	1.26514067833633	2.0739638502562	0.000130713296311973
AL162231.2	0.533078709726685	0.406757850721274	0.698629197346686	5.13977779070406e-06
RASSF10-DT	0.568178292723405	0.416209873832016	0.775634103414803	0.000370979896347804
AL359541.1	0.290750266795866	0.136721551382077	0.618305722743204	0.00133273812887477
LINC01852	0.364021949020772	0.235883928097082	0.561767732282058	4.99560438194768e-06
BX119904.1	2.36072582129595	1.6121891478957	3.4568067962792	1.01288466880848e-05
LINC00327	2.13285035193032	1.52155476899896	2.989738336348	1.10343926290307e-05
SAP30-DT	0.65051418618061	0.470492281243999	0.899416894371459	0.00928789228813133
AC120114.1	0.465962300320212	0.339736646526141	0.63908579642437	2.16403516940508e-06
LINC01428	0.740694367936641	0.63827938139389	0.859542330029451	7.70407493638472e-05
PLBD1-AS1	0.556777378066764	0.378801726425829	0.818372850757319	0.00288296553982419
GMDS-DT	0.343933310352263	0.171904681735596	0.688114603834968	0.00255810334961066
AL137779.2	0.491928687361378	0.324780265125798	0.745100178286254	0.000811134252125122
PRR34	0.446247097444886	0.23291697632544	0.854967616013288	0.0150031761652714
AC012063.1	0.176092796181235	0.0699885860681348	0.443053283527384	0.000224951795010962
AC105389.2	0.451312414043634	0.261834925330766	0.777905754217425	0.0041821556705265
LINC00271	0.0857008765478318	0.0249791692087159	0.294030605249432	9.38295225133331e-05
LINC00205	0.671699268726479	0.493135210780276	0.914921298955301	0.0116057809791118
AC105001.1	0.31989987536493	0.163351237788354	0.626477837842218	0.000888378699512453
AL355488.1	1.31827832566815	1.04487061511854	1.66322769420525	0.0198015921493455
WDFY3-AS2	0.430782878486084	0.326578536531865	0.568236634187531	2.51899888643435e-09
AL359715.3	0.336972071248029	0.210764232205732	0.538754491750514	5.53957839383808e-06
AC097639.1	0.49990313917024	0.341944858310197	0.730828794406261	0.00034579939853069
RPL34-DT	0.0514915726598274	0.0124914675798544	0.212255448611844	4.04678726299423e-05
WWC2-AS2	0.449818062040046	0.333665425386447	0.606404720246693	1.58757982425242e-07
LINC01697	0.686484664057825	0.584424020269537	0.806368625590097	4.63612569949852e-06
STX17-AS1	0.198003699942183	0.0854740764183153	0.458682524967223	0.000157860518877941
AC003086.1	0.506834160931089	0.346739467105391	0.740846921266803	0.000450314456879973
AP001318.2	0.598093896355351	0.434789390940649	0.822734676399579	0.00158183198284745
AL161782.1	0.394818743850528	0.2860110506795	0.545020341435645	1.60705437859673e-08
CTBP1-DT	0.420260438976662	0.287962896589046	0.613338866433585	6.978497693694e-06
LINC01003	0.712809647544936	0.510027453650787	0.996216164436174	0.0474612909327984
AC004918.3	0.653026307555479	0.498280172491561	0.855830478317426	0.00201382825468836
AC012181.2	0.705370293936697	0.538531773904345	0.923895813911099	0.0112501818234452
AC008555.1	0.585448541974251	0.463304362681229	0.739794448116607	7.31244459470226e-06
AC105020.6	0.462064929877204	0.253049640513255	0.843723780794075	0.0119673838729632
SETBP1-DT	0.540077967874223	0.380627446799695	0.766324693176027	0.00055886358826506
MEG3	1.58028317147616	1.23345235007754	2.02463832663967	0.000295070085812425
AC104825.1	0.657484301012251	0.481686103096153	0.897442552938415	0.00825123195587452
LINC02454	4.43499584022724	2.94827710901143	6.67141770450066	8.67270953665152e-13
EPB41L4A-DT	0.404097209791176	0.309590032292299	0.527454174644871	2.62485683426535e-11
AL606760.1	0.275390459692113	0.119110503255375	0.636718872111821	0.0025645943946363
AC112220.2	0.308625658013501	0.1896872880196	0.502141170231841	2.2036073632138e-06
NOP14-AS1	0.596854629087527	0.373050136229035	0.954926466088993	0.0313728960174812
AC027702.1	0.638088908226398	0.479429729017242	0.84925366567519	0.00206862778197158
AC104819.3	0.631514783440068	0.400911135769176	0.994761397530673	0.0474098954577734
TRAM2-AS1	0.379106869709755	0.259236515044623	0.554404994359648	5.68198698078437e-07
AC026358.1	0.128472505325607	0.0262395536337073	0.629019260580543	0.0113418572890976
LINC02446	1.43236759228287	1.13669938363639	1.80494240514036	0.00231786651756922
AC093510.1	0.299078485494337	0.140144213442867	0.638256395238548	0.00180279377902984
AC008663.2	0.315996555809776	0.126952014834024	0.786547763059839	0.0132861017998508
AL359317.1	0.474854229210938	0.247475538996046	0.911146773997397	0.0251030016314946
LINC00886	0.485208300289693	0.334790447696146	0.703207323536558	0.000133597290409812
AC096586.2	0.594649796938328	0.39887817287723	0.88650722211273	0.0107338300485393
