# Supplementary material for: Bioinformatics analysis and experimental validation of m6A and cuproptosis-related lncRNA NFE4 in clear cell renal cell carcinoma
Source: Discov Oncol. 2024 May 26;15:187. doi: 10.1007/s12672-024-01023-y (PMC11128431; doi:10.1007/s12672-024-01023-y)
Supplement: Supplementary file 8 — Supplementary Material 8 (ZIP 1712 KB) [file 12672_2024_1023_MOESM8_ESM.zip]

Archive with 8 entries (6 files):
- Western blots/Caki-1/
- Western blots/Caki-1/ATP7B.tif
- Western blots/Caki-1/SCL31A1.tif
- Western blots/Caki-1/a┬-ACTIN.tif
- Western blots/OS-RC-2/
- Western blots/OS-RC-2/ATP7B.tif
- Western blots/OS-RC-2/SLC31A1.tif
- Western blots/OS-RC-2/a┬-ACTIN.tif
